# Supplementary material for: Identification of small RNAs abundant in Burkholderia cenocepacia biofilms reveal putative regulators with a potential role in carbon and iron metabolism
Source: Sci Rep. 2017 Nov 15;7:15665. doi: 10.1038/s41598-017-15818-3 (PMC5688073; doi:10.1038/s41598-017-15818-3)
Supplement: Supplementary file 2 — (Tables S1 to S6) [file 41598_2017_15818_MOESM2_ESM.xlsx]

## Sheet: Table S1
Sass et al.,		Experimental discovery and expression profiling of small RNAs in Burkholderia cenocepacia J2315 abundant in biofilms reveal putative regulators with a role in carbon and iron metabolism
Table S1: List of TSS in intergenic regions resulting in short transcripts.
Accession			TSS position			Strand
AM747720			20581	20582		+	with terminator
AM747720			42889	42890		-	with terminator
AM747720			45755	45756		-	with terminator
AM747720			60761	60762		-	no terminator
AM747720			146443	146444		+	with terminator
AM747720			221314	221315		+	with terminator
AM747720			292949	292950		+	with terminator
AM747720			469266	469267		-	no terminator
AM747720			474362	474363		-	no terminator
AM747720			474500	474501		-	no terminator
AM747720			479505	479506		-	with terminator
AM747720			603652	603653		+	with terminator
AM747720			640352	640353		-	with terminator
AM747720			657025	657026		-	no terminator
AM747720			859440	859441		+	with terminator
AM747720			872895	872896		+	no terminator
AM747720			930695	930696		-	with terminator
AM747720			1078751	1078752		-	no terminator
AM747720			1179680	1179681		+	with terminator
AM747720			1366117	1366118		-	no terminator
AM747720			1437492	1437493		-	no terminator
AM747720			1437768	1437769		-	no terminator
AM747720			1437887	1437888		-	no terminator
AM747720			1599108	1599109		+	with terminator
AM747720			1614818	1614819		-	no terminator
AM747720			1653012	1653013		-	with terminator
AM747720			1656009	1656010		+	no terminator
AM747720			1664646	1664647		-	no terminator
AM747720			1783332	1783333		+	with terminator
AM747720			1816728	1816729		-	with terminator
AM747720			1823870	1823871		-	no terminator
AM747720			1934706	1934707		-	no terminator
AM747720			1934984	1934985		-	no terminator
AM747720			1950050	1950051		-	no terminator
AM747720			2141621	2141622		+	no terminator
AM747720			2170589	2170590		+	no terminator
AM747720			2201597	2201598		+	no terminator
AM747720			2391463	2391464		+	with terminator
AM747720			2481911	2481912		-	no terminator
AM747720			2529529	2529530		+	no terminator
AM747720			2541239	2541240		-	no terminator
AM747720			2545502	2545503		-	with terminator
AM747720			2548559	2548560		+	with terminator
AM747720			2559480	2559481		+	no terminator
AM747720			2592662	2592663		+	no terminator
AM747720			2594588	2594589		+	no terminator
AM747720			2598280	2598281		+	no terminator
AM747720			2736706	2736707		-	with terminator
AM747720			2874708	2874709		+	no terminator
AM747720			2912201	2912202		+	with terminator
AM747720			2935848	2935849		-	no terminator
AM747720			3008232	3008233		+	with terminator
AM747720			3132335	3132336		+	with terminator
AM747720			3160260	3160261		+	no terminator
AM747720			3286130	3286131		+	no terminator
AM747720			3298073	3298074		-	with terminator
AM747720			3298404	3298405		-	no terminator
AM747720			3303622	3303623		+	no terminator
AM747720			3421640	3421641		+	no terminator
AM747720			3491227	3491228		-	no terminator
AM747720			3501861	3501862		+	no terminator
AM747720			3503664	3503665		-	no terminator
AM747720			3527235	3527236		+	no terminator
AM747720			3529531	3529532		+	no terminator
AM747720			3531273	3531274		+	no terminator
AM747720			3554963	3554964		-	no terminator
AM747720			3581523	3581524		+	no terminator
AM747720			3581660	3581661		-	no terminator
AM747720			3615539	3615540		+	with terminator
AM747720			3666647	3666648		-	with terminator
AM747720			3719006	3719007		+	with terminator
AM747720			3785366	3785367		+	no terminator
AM747720			3810101	3810102		+	with terminator
AM747720			3819118	3819119		+	no terminator
AM747720			3869939	3869940		-	no terminator
AM747720			3869967	3869968		+	no terminator
AM747721			1557	1558		+	no terminator
AM747721			202788	202789		+	no terminator
AM747721			217479	217480		-	no terminator
AM747721			255376	255377		+	with terminator
AM747721			279943	279944		+	no terminator
AM747721			280836	280837		-	with terminator
AM747721			393436	393437		-	no terminator
AM747721			402072	402073		-	no terminator
AM747721			433507	433508		-	no terminator
AM747721			565089	565090		-	no terminator
AM747721			826068	826069		+	no terminator
AM747721			862748	862749		+	no terminator
AM747721			890189	890190		-	no terminator
AM747721			994611	994612		-	no terminator
AM747721			1009336	1009337		-	with terminator
AM747721			1027695	1027696		+	no terminator
AM747721			1231057	1231058		+	no terminator
AM747721			1365743	1365744		+	with terminator
AM747721			1429935	1429936		-	with terminator
AM747721			1591211	1591212		-	with terminator
AM747721			1635666	1635667		-	no terminator
AM747721			1647882	1647883		+	no terminator
AM747721			1665995	1665996		+	with terminator
AM747721			1722817	1722818		+	no terminator
AM747721			1851117	1851118		+	no terminator
AM747721			1853262	1853263		+	no terminator
AM747721			1869652	1869653		+	no terminator
AM747721			2019124	2019125		+	no terminator
AM747721			2050417	2050418		-	with terminator
AM747721			2089713	2089716		+	with terminator
AM747721			2142704	2142705		+	no terminator
AM747721			2183945	2183946		+	no terminator
AM747721			2304377	2304378		-	with terminator
AM747721			2344672	2344673		-	no terminator
AM747721			2468880	2468881		+	no terminator
AM747721			2469242	2469243		-	no terminator
AM747721			2522103	2522104		+	no terminator
AM747721			2568766	2568767		+	with terminator
AM747721			2601749	2601750		+	no terminator
AM747721			2721468	2721469		-	no terminator
AM747721			2739751	2739752		+	with terminator
AM747721			2745309	2745310		+	no terminator
AM747721			2820424	2820425		+	no terminator
AM747721			2876015	2876016		-	no terminator
AM747721			2899606	2899607		-	no terminator
AM747721			2917274	2917275		-	with terminator
AM747721			3065697	3065698		+	no terminator
AM747721			3071234	3071235		+	with terminator
AM747721			3089524	3089525		+	no terminator
AM747721			3139752	3139753		+	no terminator
AM747721			3182510	3182511		-	no terminator
AM747722			257405	257406		+	terminator
AM747722			257531	257532		-	no terminator
AM747722			477428	477429		+	no terminator
AM747722			477570	477571		+	no terminator
AM747722			478155	478156		-	no terminator
AM747722			504264	504265		-	no terminator
AM747722			562756	562757		+	no terminator
AM747722			609643	609644		+	no terminator
AM747722			609846	609847		+	no terminator
AM747722			667458	667459		+	no terminator
AM747722			686680	686681		+	no terminator
AM747722			774665	774666		+	no terminator
AM747722			785163	785164		-	no terminator
AM747722			785285	785286		-	no terminator
AM747722			788345	788346		-	no terminator
AM747722			794473	794474		+	no terminator
AM747722			825772	825773		+	no terminator
AM747723			1746	1747		-	no terminator
AM747723			3851	3852		+	no terminator
AM747723			66105	66106		-	no terminator
AM747723			66318	66319		-	no terminator

## Sheet: Table S2
Sass et al.,		Experimental discovery and expression profiling of small RNAs in Burkholderia cenocepacia J2315 abundant in biofilms reveal putative regulators with a role in carbon and iron metabolism
Table S2: List of sRNAs with rho-independent terminator
Accession	Genome position		Predicted terminator		Adjacent gene	Annotation	Relative orientation	Adjacent gene	Annotation	Strand	sRNA	Number of read starts at TSS	Length (nt)	Z-score for MFE	p-value for z-score	GC content (excluding T-rich stretch after hairpin)	MFE	Conserved in BCC	Conserved in B. pseudo-mallei group	Conserved in other Burkholderia	Conserved in Ralstonia solanaceanum	Number of Us after terminator hairpin	Sequence
AM747720	20581..20691		20659	20685	BCAL0019	branched-chain amino acid ABC transporter permease	→ → →	BCAL0020	branched-chain amino acid ABC transporter periplasmic substrate binding protein	+	ncS01	829	111	-4.31	0	52.42	-45.3	y	y	y	n	5	AGUUCUGAUGCACCGCGAAACGAAUUUGCAGGUGGAGAACGAGGAGACAAUCGAGGCACAAAGUGCCCGGACCCCAAAGCGCUGUUGGACGGAAUCCAACAGCGCUUUUUC
AM747720	42693..42890		42702	42719	BCAL0038	long-chain-fatty-acid--CoA ligase	→ ← ←	BCAL0039	periplasmic cyclohexadienyl dehydratase	-	ncS02	-7533.2	198	-1.05	0.149149	64.02	-81.1	y	y	y	n	7	CGGAUGCGGUCUCGUGUGCCAAGUGUGAGCGGACGCGAAGCGCUGCGAGCCAGUCGGUCACGUACCGAAGCCCUUCCGGGGGGCAUCCCUGUUGGAGUCGUUUCCGGCCCCCCGCCGGACUCGGUUUCAUCUUUGGUCUCCUCGCGCUAACCCCGUAGCGUGUGGUUUUUAGCGGGCUAAUAAGCCCGCUUUUUUUCG
AM747720	45649..45756		45655	45689	BCAL0040	uroporphyrinogen decarboxylase	→ ← →	BCAL0041	primosomal protein N	-		-11.1	108	0.95	0.825826	61.76	-30.5	y	y	y	n	5	UCGCAUUAGGAAUCGCCGUAUACCCUGCCCAGCCUGUGGAUAACUUUGUUGAGAACUCGCCGCUCAACGGCCGCAACGCGCGCGGGGCCGUGCUUUGCGCUGUUUUUC
AM747720	146443..146541		146520	146533	BCAL0123	glycosyltransferase	← → →	BCAL0124	flagellar regulon master regulator subunit FlhD	+		15.9	99	-1.5	0.0710711	68.13	-37.8	y	y	y	y	7	GAUCCGAUUGCCGGCAGCCUUGCCGGCAAGCCUUCCACGCUUGGUGCGACGGCCGUCGGGCGUCUCGCAACCGAAUCCGCGUUGCAACCCGUUUUUUUC
AM747720	221314..221372		221346	221364	BCAL0197	LysR family regulatory protein	→ → ←	BCAL0198	outer membrane protein OmpW	+	ncS03	1141.2	59	-7.2	0	58.82	-27.5	y	y	y	n	8	GUCUCCUCCAUGUCUCCUCUGAUAUGGAUUCAGCCCGCCACUUAGGCGGGCUUUUUUUU
AM747720	292949..293053		293028	293046	BCAL0264	delta-aminolevulinic acid dehydratase	← → ←	BCAL0265	GTP-binding cell division protein EngB	+	ncS04	336.3	105	-5.48	0	65.31	-52.7	y	y	y	n	7	CGAGCGGCACGCGUUGCGUGCAGCUCCCCGCUUCUCCUCCCUGAGCGGGUGCCUGUCGUUUUUCGAUUAGGCUGUUUGACCCGCCGUUCAACGGCGGGUUUUUUU
AM747720	479440..479506		479448	479473	BCAL0436	glyoxalase/bleomycin resistance protein/dioxygenase superfamily protein	← ← →	BCAL0437	O6-methylguanine-DNA methyltransferase	-	ncS05	-2587.5	67	-6.44	0	57.63	-30.3	y	y	y	n	7	GUCUCCUCCAUGUCUCCUCCUGAUAUGGAUUAAGCCCGUUCCGCACUGCGUGAACGGGCUUUUUUUC
AM747720	603652..603910		604003	604017*	BCAL0549	TraB family protein	→ → ←	BCAL0550	LamB/YcsF family protein	+	ncS06	213.4	259	-2.41	0.00900901	58.1	-102	y	y	n	n	6	AUCCCGUUCGGCCGAUAUCUAUUCUUCACCCCACAAGUUGAAAAAAUGAAAAGAAUAGAUAAGUUCUACGGGGUAGCAGAAAUAAAGCGCGGGGUGAGCGUCGCCGGCACGUGAAACGCGUGCCGGCCGCGGAGAGUCUGCAUGCACGGCGGGGCCAAUCGUCGUCGAACAACACAUGCAUGCAGGCCGACUUGCACAUAAGCGACGUUCCGUCGUCUGACCGGGGAAGGCAGUGAUCGGGCGGCGGCGGACGUUUUUU
AM747720	640109..640353		640116	640164	BCAL0586	glutathione reductase	→ ← →	BCAL0587	lipoprotein	-		-37.6	245	-4.77	0	53.56	-202.3	n	n	n	n	2	UGCGCUGUUGAUCGCGCAUGGUCGGCCCCGUAUAUGAUUUUUCGCGAUCAUAUCAAGCCUGUUUACCAAGACGGCUUAUCUUGAUAAUAAUUGACGAUUUUCACGCUUAUUUUUAUUCGGCGACCCAUUCGCGCGCAAAGCCCUGCAGGCAAGGGCUCGCGCGACAUGCGCUCGAUACUCGCCGGUCUUCCGCGUCGAUAUCGGCGGAUUAACGGUCGAUCCGCCGAUAUCGACACGCGUUAAUC
AM747720	859440..859761		859736	859756	BCAL0786	membrane protein	← → ←	BCAL0787	RNA polymerase sigma-32 factor	+		67.7	322	-3.02	0.002002	53	-116.6	y	n	n	n	4	AUUGAGAUCGGAUUGGGGGCGACUUUACGUCGGAUUGGUGACGGCCGUGAAGCUGUUUUAAUCCUUUUGCGCCUGACAUGCCAAUUUUAAAAGGACGGCUUUCCGCUGCCGAGUGCUGCGCUGCGGCAGACCGUCGCGAAGCGUGGGGUAAAAAUUGAGGUGGAUCAAGGUUAUGUGGAAGGGCGCUGCAAAUGACGCAAUAUCCGAUGAAUCAGGUCAAUUAAUCGGCGUAGAAACGGCGUGUGAAACGCGUUGAAAAGCGGGGGAAAAGCAGCGGAAAAACGGACGAAAAAAAACCGCUGCCGGUCAGGCAGCGGUUUUC
AM747720	930430..930696		930436	930491	BCAL0857	exported protein	← ← →	BCAL0858	exported protein	-		-9	267	-3.82	0.001001	59.77	-116	y	n	n	n	4	ACAGUUGCUUGUUUCCUUCGUCCGAAGGAGUCUGCGAGUAUUCACGCGGCCACCCCGGCCGCGUUUUUUUUGCGUGUCUCGAACGGCAAGCGGAAAUGCCGCGCGCGAACGCCGCGCUUUGGCCCUGCUCAUCAUCAAGCAGGACGAAUCAUGCUUCGUCGCGCACACGUCGCGAUCGAAACGCGUGUCGACCAGUACCGCAACCCGCAUGUUGUCCCGAUGUGCGUAAUACGUUAUUGCGCGCAGCCGGGUCGACACGUGUUUUCG
AM747720	1179680..1179807		1179779	1179799	BCAL1082	IclR family regulatory protein	← → ←	BCAL1083	exported alkaline phosphatase	+	ncS54	269.2	128	-4.29	0	52.5	-48	y	y	y	n	8	ACGUUUUCGAAACAUCGUUUCAAGAGUUUAACCGGCAACGAUGUUUCGCGCAGUCUCUCAGGUUCUAGCACGGCCCUCGGAAUGGCUAGAACUUUUUUAGCGCCACGGUCUCCGUGGCGCUUUUUUUU
AM747720	1599108..1599164		1599147	1599158	BCAL1447	UTP--glucose-1-phosphate uridylyltransferase	← → ←	BCAL1448	valyl-tRNA synthetase	+		15.1	57	-0.39	0.323323	56.86	-12.6	y	y	n	n	5	AAACGACCUUACCGUUUGUUACGCAGGCAACCGAUCGAGCUGCGCACGCAGUUUUUC
AM747720	1652928..1653013		1652932	1652956	BCAL1493	exported protein	→ ← →	BCAL1494	monooxygenase	-		-30.8	86	-3.43	0.001001	61.9	-33.9	y	y	n	y	0	AUCCUGCGCCGCACAUCGGCUACCCGGAUACGACAUGGCGACGGCACCAAAAAAAUAGCCCGCGCUUCAGAGAAGCGCGGGCGAAA
AM747720	1783332..1783704		1783679	1783698	BCAL1629	hypothetical protein	→ → ←	BCAL1630	conserved hypothetical protein	+		20.7	373	-1.72	0.0530531	59.95	-147.1	n	n	n	n	5	CGGGCUGAAAAUUCCACUUGAAUUAAAACAAAAUAAAACACCGAAAUGAAAAAACGAACGCUGUCGACGCCGGCGCAAUGACGACUGUUGCCGGCCUGACAGGUUGUACUCCGAUGCGGUACGACAGCGGCAGCUGCGAAGAAGCUGUCGGCCGGUUCCUCGUCGGCGAAGCCGGCAAGCCGCGCGCGGCGCUUGAAUCGUGACGAUAUUCGCCGGUACGCGCGCAUGCCGGUCGCCAUCACAUUGUUACUAAAGGGUGAGUUGCCGCACAGACCGUCGCACGGCCCGCGAUCACAAUUUGACCGGUUGACCGUUCUUCCCCGGCCCGGUCAACCAUUUCCCCGCUCGCUCGCGCAGGAGCGGGGGCUUUUUG
AM747720	1816389..1816729		1816396	1816420	BCAL1662	methyl-accepting chemotaxis protein	→ ← →	BCAL1663	PrkA family serine protein kinase	-		-1078.6	341	-1.77	0.046046	63.47	-134	y	y	n	n	2	CCCGAGCCGCAGAAACUGCAUCCGCCGCGUCUCGUCGAACAUCGAAACGUCUCGUGCGUUGGACACCGCCGACGUCGCCACUUCUCCCCUUCAUCCCUAUACGUUCGAGCAGUCGCGUGCGAUGACACGCCGCGCGCACCGUUACAAAUUUUUUUCGCAGUCCCUUACGGACAUACCCGUACGACGAGCGCGGGAACAUGACGUGCACGCAGCGCGUUCCUGCGUCUCCGUCGACCGGCGACGCGCACUGCACGCGACGACGCACGAUCGAUCGUCCGCGCUGUCACAUUUCGUCCGUUGCGGAAACGACGACGCCCGCUGAUCGCGGGCGUCGUUCGUCA
AM747720	2391463..2391898		2391875	2391890	BCAL2164	Cupin superfamily protein	→ → ←	BCAL2165	metallo-beta-lactamase superfamily protein	+		1350.9	436	-3.58	0	60.05	-198.2	y	y	y	y	7	AAGCCGUAGGGAAGAUUCACGCUCUAAGAAGUGCAUCUCCACCAGCGGCCCAGGUCGGUGUUGGAGCACAUUACCGGUAUUGUUUCGCGCUGUUGCUUACCUUUAACCAUAAAAGGACGUGAUCAUGAAGAAAUCCCUCCUCGUAGCUUCCCUGUUGGCUGCUGUUGCACUGGCUGCUUGCAACAAGAGCGCUGAUCAAGCUGCUUCGUCGGCUGCAAGCGACGCGGCUGCUGCUGCUUCGUCGGCUGCUUCGGCAGUUGCUGGUGCUGCGAGCGACGCUUCGGCUGCUGCUUCGUCGGCAACGGCUGCUGCGAGCGACGCUGCUGCUGCAGUGGCGUCGGCUGCUUCGGCAGCGACGGCUGCUCCGGCUUCGGGCGCAAGCCAGUAAGCCUUCAGCAU…
AM747720	2545296..2545503		2545303	2545326	BCAL2293	biopolymer transport protein	→ ← ←	BCAL2294	LysR family regulatory protein	-	ncS11	-2010	208	-2.31	0.02	60.2	-82.4	y	y	y	n	4	CCCAUUUCGUGAAGGAAGUUCUGAGCGAAAUCAGGUGGCCGCAUAUAUUGCGAGCCAGAUAGGGCAGAACGCGCAGUCCGUGCAGACCACGGCAGAGUCGCAUUUGCGUUGCUCGAGGCGCAACCGAUACCGCCAAAGAGCCCGCCGCCCGAAGGCGCCCGCGUGCGCAUGAAAAAAGGCCUUCAUCUGGCGAUGAAGGCCUUUUACU
AM747720	2548559..2548685		2548709	2548732*	BCAL2297	Hemin uptake protein hemP	→ → ←	BCAL2298	membrane protein	+	ncS63	1295**	127	-1.03	0.158158	58.68	-41.6	y	y	y	y	6	GUAUUGUGGGGACCACCUCCCUGAGAGGUGUUGGGCAGUAGCCAGCGUAACGGCUUGCACGCGAGAUCUAGACCCCUUCGUGCAAACACACUCAAGCAGCCGUUGCAGCAAGCCAAGCCACUUUUU
AM747720	2912087..2912224		2912091	2912113	BCAL2645	OmpA family membrane protein	→ ← →	BCAL2646	methionyl-tRNA synthetase	-		-16.3	138	-2.39	0.014014	62.69	-55.9	y	y	n	n	2	GCGCCGGCAACACCAGCCGCGUACCGUAAAUACUGACCACGGCCUGCGACAGAAGUUCGAAAAUUUUUUCGAUUUGUUACCGGCCCCGCCCAAAGCCUUGCCAGGCGGGGCUGUGCGGGCAGGCUGCCCGCACGAUUC
AM747720	2912201..2912283		2912254	2912274	BCAL2645	OmpA family membrane protein	→ → →	BCAL2646	methionyl-tRNA synthetase	+	ncS16	335.3	83	-1.65	0.0560561	67.57	-28.6	y	y	y	n	9	GUACGCGGCUGGUGUUGCCGGCGCGUCACCAUUCUCCUCUUGUCGUUGUUGCUCCGGGGCCGUAUCCGCCCCGGUUUUUUUUU
AM747720	2935785..2936025		2935992	2936015	BCAL2667	cell division protein Zap	→ → →	BCAL2668	RNA-binding protein	+	ncS17	547.4**	241	-4.35	0	56.71	-98.7	y	y	y	y	3	AUCGAAUCACAGUUCAGUCAGCUUCCCUGCCUGGUUCGCCAAGGUCAUAUAUUCCUUGAACCAAUGCCAUGUGCACGGUUGCGGAAAUUUGUAGCACGGGCGCGCGCGUCACUCUGUCUGAUGUACCCGAAGUGCUGCUAACUGCGACCAAUUCUGAACCUCAGGUUCAGGAUGCCGGCCUAGCGGCCAAGGCGGGGGCCUAUCCAACGGCAUCGGGAACUUCCGAUGCCGUUUCCUUUUG
AM747720	3008232..3008594		3008562	3008587	BCAL2737	pseudouridine synthase	→ → →	BCAL2738	exported protein	+		182.7	369	-4.49	0	55.9	-139.4	y	y	y	y	5	GACUCCUAUUGCCGGGUCAUUUGGUUAAUUAACUAAAGCUGAGGAACACAACAUGAACAAACUGAUCGCCGCUCUGGUCGCUGGCCUCUUCGCAACGGCUGCUUUCGCACAAGCUUCGGCUCCGGAAGCUGCUCCGGCAGCAGCAGAAGCUGCUUCGGCACCGGCUAAGCACGCUGCCAAGAAGCACCACGCUGCCAAGAAGCACCACAAGGCAUCGAAGAAGGCUGCAGCAAGCGACGCAGCAGCACCGGCAGCUGCUUCGAACUAAGUAAGCAAGCUGUAAUAACGCAGUCAAGAACACGCAGUCUUGCCGUUCUUACGGCGUUGAAAGGCAGAUCACCGCAAGGCGAUCUGCCUUUUUCU
AM747720	3132335..3132848		3132823	3132840	BCAL2852	diguanylate cyclase	← → ←	BCALr2852a	tRNA Cys	+		47.4	514	-3.06	0.001001	65.61	-235.9	y	y	y	y	5	AUGCGCCGACAACCCGCUACCGGUCGCGCCCUCCUCCGAAAUGAUUAAAUUACAUGAGGAAACCACGCUUCCGGGAGAAUAUGUGAGGCGCGCCACGAUCCGCACACCGAUCAAGAUCCCGCCAGUUUCUGCUGACGGGCGAGCGAGGAUGCCGCGACGAUAGUCCCUGCCGGCAUCCUCGGUGGAACUGCCCCACGGGCUGUGCGGCGUCAUCCCUGAAGAUGAUCAGCCCGUUUCGUUCAGCCGCCUUUCCGCGCGCAUGCUCAGAAUGUCCGCGAUGCUUUGGCGCCAGAUGAUCGAGUCCGCCGCAUCAGUCGGCCCGUGCGUCGGGCAACCCGGUCGCGAUCUCGCCGGGAUUCGACCGGCCAGAGCCACCGCGCCACGCCGUGUCAGCUGGGC…
AM747720	3297991..3298074		3297999	3298018	BCAL3007	conserved hypothetical protein	→ ← →	BCAL3008	outer membrane porin protein	-	ncS25	-967.6	85	-4.74	0	52.63	-29.6	y	y	y	n	9	UCUGCUUUCCGAAGCAGACUUUUUCGUUGACGGAAAAGAUCUCCAAACCUUUGUCGGCGCGACUUCCCAGUCGCGCUUUUUUUUU
AM747720	3615539..3615693		3615670	3615687	BCAL3299	peroxidase/catalase KatB	← → ←	BCAL3301	oxidative stress regulatory protein oxyR	+		16.6	155	-4.73	0	45.64	-52.7	y	y	n	n	2	CUCCUUUGACGUUUGCAUUCAACGUGCAUCCCGCACGUCGGCUACGACGCCGAUCCAUGUAGAGGAUUCUAUCUUCAUCUAUCAAUUAUUUGAAUUUGAUAAAUUUCAUCUAUGCGAUAGGGAAAAAUAAACGGGGCCGCAAGGCCCCGUUCAUC
AM747720	3666557..3666648		3666565	3666585	BCAL3348a	exported protein	→ ← →	BCAL3349	OsmC-like protein	-	ncS27	-1957.3	92	-5.05	0	60.71	-37.8	y	y	y	y	7	AUUGGUUGUCGCGCUGCGGCAACCUCCGAAUGUCUCCUCCACCCUCCUCCUAAGGUGGAUUAAGCCCGAACCAGCCGUUCGGGCUUUUUUUC
AM747720	3719006..3719257		3719224	3719246	BCAL3394	exported ribonuclease	← → ←	BCAL3395	NADP-dependent malic enzyme	+		42.8	252	-1.81	0.037037	58.44	-99.7	y	y	n	n	5	AUUGGCCGCGCGAAUCAAUGUCCGUUUGGGAAUGGAAAGCCUCGCGAUGCCGCGAAUUCCGCAUUUUUUACCGAAAUCGCACUACAUUUAUCUUACAUAAGAUAGAAUGCGUGCGGCACCUCUCGGUGGGCAAGAACUGCCUCCUUGCCUCGCUCGCUGCCUGGAGUGGAGAGAUGCUGCUGUUGCUUUGCGGGAAGCGCGUGUGCGCCCUGCCCGGUGGCGUGCCCGUUGCGGGCACGCCUCUUUUUGCUU
AM747720	3810101..3810214		3810188	3810208	BCAL3475	molybdopterin-containing	← → ←		23S rRNA	+		10.8	114	-2.06	0.032032	67.59	-54.4	n	n	n	n	2	AAGUGGCAGGUUUCGGCGGGCGGGAGGCCGUGGACGUAGCCUUGGCACCGUUGCGCCGCACGCUUUUCUGGCGCACCAAUGCAAAAACCCCCGCCUUUCGGGCGGGGGUUCUUG
AM747721	255376..255457		255409	255451	BCAM0217	conserved hypothetical protein	← → ←	BCAM0218	two-component system kinase-response regulator protein	+		20.7	82	-6.73	0	64.94	-51.2	y	y	y	y	3	AGCCAUGACUAACUCCAGUCGAGAGUUGGUGGUGGUCAGCGGCCCGCAGGUGUUCGUGCACUUGCGGGCCGCGCUCGUUUAC
AM747721	281356..281437		281416	281429	BCAM0225A	haemagglutinin-related protein	→ → ←	BCAM0227	two-component system kinase-response regulator protein	+		29.3	82	-1.84	0.042042	51.35	-24.9	n	n	n	n	5	CCGAAUUGGAAAGAGUCAACGCUGCAUUGAGAGCUGAGAUUCAGGAACUCCGGGUUCGUCUCAACGCGAGUUGAUUUUUCUU
AM747721	1008827..1009337		1008832	1008848	BCAM0917	DNA primase	→ ← →	BCAM0918	RNA polymerase sigma factor RpoD	-		-92.4	511	-0.7	0.233233	64.43	-208.6	y	y	y	n	4	CUGGGGAGCCCUCUCUAAGCGCCCCGGCCGCCUACAGCCCGAGCCGACGCUUCAUGUCGGUUCGCUGCUGGUUCAAUUCCGUCAAUUCGGCCAAUUCCUCGGGGGUGAAGGUGGAUUGCCGCGCCAGCCUGUCCAGCCGGUCGCAGCAGGCGUCAUAGCGCAUCUUGAGCACCGCUGCCUGCAGCUCCUCCCCCGCAAUCCGCUCCUGCUCACGUUGCCGCUCGGGCACCGUCUCGUCUUCCGGAUUCUGUAACAGCAAAUCGCGGACGUUUUCAUCAUAGUCCAGAAUUUCGCGGAAGAUUUCCUCGUAAGUCGCCCCGUUCGAGGACGUCCUCAGGACAUCCGACAGCAGCCGGAACUCCGCGCCUUCGCCCAGCGCACGCGCAUGAUCGACGACUU…
AM747721	1365743..1365894		1365876	1365889	BCAM1242A	exported protein	← → ←	BCAM1243	aminotransferase	+		157.1	152	-1.23	0.117117	48.98	-43.6	n	n	n	n	4	GCUUUAAAGAGGCGCGAUCAGAUUUGGAAAAACCGAUUGUCUGGGAAUGACGCGGCCAUGUCGAGUGACUGAAAUGCGCGAAUGCCGACAACGUGUCCCAUGUUUCCCCAAAUUUGCAAAUAACAAUAAAAAAGGCCCUUGCGGGCCUUUUC
AM747721	1429843..1429936		1429851	1429882	BCAM1298	transcriptional regulator	→ ← ←	BCAM1299	protocatechuate 3,4-dioxygenase alpha chain	-		-48.1	94	-0.95	0.153153	62.79	-30.1	y	y	y	y	7	AUCCGCAAAGCACCGGCAGGAUUGAAUCGGAAGAAGCAACAAUGACAGGCAUCAUGCGCGACGCUGCCCAGCCGGCGGCCCGCGCAUUUUUUUC
AM747721	1591008..1591212		1591012	1591052	BCAM1428	AnsC family regulatory protein	→ ← →	BCAM1429	IclR family regulatory protein	-		-148.2	205	0.37	0.636637	63.18	-73.4	y	y	n	n	3	AUCCCUAACUCGCCACCUAUAUGGGGCUUCGUCAUGCAAACGUCUAAUGUCUCCGAUCGUUCCACCCAAUCCACUGGCUGGCUCGCACGUGUUGGCGAGCUGCUGGCAGAGGCCUGGGCGCUCCACCUCGAGAACUGCGAAGUCAUCGCUGAAGCACACGCGCGUCUGCCGCGCUGAGCGAACGGCCGGCCGGCUGACGCGUUUG
AM747721	1665995..1666216		1666184	1666210	BCAM1500	universal stress protein	→ → ←	BCAM1501	conserved hypothetical protein	+		115.7	222	-2.62	0.00600601	69.59	-114.9	y	n	n	n	3	ACAUCCGGCGACGCGGCGGGUUGGUCGUGCAGUCGCGACGGCAACCGCGCCGGCAUGCGAGUGACGAUCACCGUCGCACGCGCCGCCGUCACAUCAUUUUCGGGAGCCGCGCCACGUGUUCGUCCGGCGCGUCAUCCGACCGGGAACUCUCUGGCACGAGGGUAGGCAACCGACGGUUGCCUUGGAGGACGGGCGGGGUGCAAGUCACCCCGUCCGCUUUCC
AM747721	2050165..2050418		2050170	2050211	BCAM1829	universal stress protein	→ ← →	BCAM1830	exported protein	-		-479.9	276	-0.57	0.27027	59.84	-98.6	y	n	n	n	3	AUGAUUUGACGGCACGCGAUGCGGGGGCGAUGCAUCGGGUCCGGCAAGCACGCAAAUGUCGAAUAUCGCUGUCGAAAUAGUGAGGAAACCAAAAUGUUGAACGUCUCUUCCGUCCUGAUCAGUCUUGCCCCGAUGUGGGCCAUCCUGCUGCUGGCGUCUUCGGCGGCCGCCUAUUUCGUGUUCUGGCGCAAGGUCAUCGAUUGAGCGCCGCGCGACAGCGUGCGCACGAUGCGCACGCAUGACGCGCCGUUUCC
AM747721	2089713..2089769		2089745	2089763	BCAM1871	conserved hypothetical protein	→ → ←	BCAM1872	membrane protein	+	ncS62	311.8	57	-5.51	0	60.78	-22.6	y	n	n	n	6	CUGUCUCCUCCAUGUCUCCAAACAUGGAUUCAGCCCGCUCCAGCAGCGGGCUUUUUU
AM747721	2304213..2304378		2304221	2304265	BCAM2068	Non-plant Terpene Cyclase	→ ← →	BCAM2069	conserved protein YcaQ	-	ncS35	-8235.7	166	-4.58	0	63.98	-77.8	y	y	n	n	7	AUGGCGCGACGACAAGUGCGCGCAACGAUUCCGCUUCCGACGCACAUAUGUCCAUGGCACGCAGGAAGCGAAUCCGGGACUCUCAACCCCCAUCGGGAGACCCGGAGCCCUGAGCGAACAUCCACGCGGCUGUGCACCGGCCCCGUGUGGAUGUUCGCUGAUUUUUUU
AM747721	2568766..2568918		2568888	2568911	BCAM2286	short chain dehydrogenase	← → →	BCAM2287	conserved hypothetical protein	+	ncS37	881.6	153	-3.16	0.002002	75.34	-79	y	y	n	n	5	GCCGGACCGCGCUUCCGGUACAUCGCCUCCCCGCCCGCGCAGGAUCCCUGCGGGCACCCUCCGUCCUCCGGCGAUGUAUCCCGUGACUGGGCGAGCAGACACGGCGCGCGGGCCGAUUUUCCGCCCCGGACGUCCCCGUCCGGGGCUUUUUGU
AM747721	2739751..2739826		2739793	2739817	BCAM2426	diguanylate phosphodiesterase	← → ←	BCAM2427	conserved hypothetical protein	+		29.8	76	-4.34	0.001001	59.7	-31.9	y	n	n	n	3	GACGGACUUCCCUCGGAGCCGUCAAUUUCGUGCCUUCGAAAACCGUCGAACUCAUCGGGUUCGGCGGUUUCUUUUU
AM747721	2917193..2917275		2917202	2917221	BCAM2569	IclR family regulatory protein	→ ← →	BCAM2570	succinylglutamate desuccinylase/aspartoacylase	-		-84.3	83	-1.64	0.0530531	64.47	-34	y	y	y	n	7	GCGGAGUGCGCUCCGUGUUCCGUGAGAAGAACGUUGCAGAGAUCAGAGUUUGAGCGGGCGGCCUGUGCCGCCCGUCUUUUUUU
AM747721	3071234..3071439		3071380	3071433	BCAM2714	transposase	← → ←	BCAM2715	sigma-54 dependent transcriptional regulator	+		257	206	-3.49	0.002002	60.5	-87.1	n	n	n	n	3	GUGGAUCCUCCGGUUGCCGGGAAAUGCGUGCAUUUUCCACUUGGGCACAUCGAUGCCGUUGGCCCGUGAGGGUCCACCCCUUUUUCUGCUCUCACGUUCACGGGUGGGACGCGUUCAUUUCAAUUCUCCUGUUCGAUGCGUUACAUCGGGCCGCAUCGGCAUCGCCGAUCGGCCUAUCGGUCGAUGCCGAGCGCCGCCAGUUUCUU
				* actual sequence ends upstream of predicted terminator								**depleted coverage maximum: processing site, not TSS						Genomes used for assessing conservation:
																		Bcc: B. cenocepacia K56-2, H111, AU1054, HI2424 and MC0-3, B. lata sp. 383, B. vietnamiensis G4, B. multivorans ATCC 17616, B. ambifaria AMMD, B. contaminans MS14, B. dolosa AU0158, B. cepacia GG4 and B. pyrrocinia DSM 10685
																		B. pseudomallei group: B. thailandensis E264, B. pseudomallei K96243, B. mallei ATCC 23344
																		other Burkholderia: B. xenovorans LB400, B. phytofirmans PsJN, B. gladioli BSR3, B. phymatum STM815, B. glumae BGR1, B. rhizoxinia HKI 454
																		conserved = present in at least 11 of 13 Bcc, 5 of 6 of B. xenovorans group and all of B. preudomallei group
																		A p-value for z-score was calculated, p = r/(n-1), where r denotes the number of randomized sequences that have a MFE lower than the original sequence.

## Sheet: Table S3
Sass et al.,		Experimental discovery and expression profiling of small RNAs in Burkholderia cenocepacia J2315 abundant in biofilms reveal putative regulators with a role in carbon and iron metabolism
Table S3: List of short RNAs from 5'UTRs
Accession	Strand	Genome position	Length TSS to CDS	Length short UTR	Annotation of CDS	Locus tag	MFE	z-score	p-value	GC-content	Terminator	Designations	Reference		Sequence
AM747720	+	147..316	283	170	sodium/hydrogen exchanger family protein	BCAL0001	-59	-0.781196	0.206206	60	no				CCUUCGCGUUCGUUCGGCCAGGCGCCGGACAUGCUUCAAUGGAACGGUCGGCACGAUUUCGAAUCAGAAUCCUCGAGACUGCGCAGUCCGUUCACACACCAGGCCGACAAUCCAGAUCGGCAACCUGAACGACGUUCCGCCCUGUGGUGGAACAGGCGGACCCCAUGUAC
AM747720	+	136581..136689	228	109	30S ribosomal protein S21	BCAL0115	-35.1	-0.235722	0.308308	57.8	yes	BTH_s25	(3)		CUGAAUUGAGAUUUUCUGUCACGCCUUUGCCGGUUUCGGCAUGUCUGCUGGCAGUCAAACGCGGCGCUGCACGCGGUUGUGAAGCGUACUCGCGGUGCUUUCCGCCUCU
AM747720	+	168973..169123	151	151	adenosylhomocysteinase ahcY	BCAL0145	-57.1	-0.935839	0.156156	60.9	no	RF01057 SAH riboswitch	(4)		GUUUUCCGAGGAGCGUUGCGACGGACCACCAGCGUCCGCCAGGCUCGGAGAGCUUCACCAAGCAGCCGUGCGGCGAUUUUUUCGCGCCGGCCCCGCUUCCUGAACGGCGCUCACGUCACCAAUCUAGAAACUUUUUAGAAAGGAGGGCGUG
AM747720	-	433651..433900	415	250	anthranilate synthase component I trpE	BCAL0399	-92.1	-1.30422	0.0960961	60.4	no	BTH_s24, ncRNA8	(3), (2)		GUUGCUGGUCGCGGCUCGCGCAAUUUCCGCGCACAACGCCGGCCGGCCAACCAUCUGAUUAUUUCUUCCAUCCGCAUGUUUCUGAAUAAAAAACGGAGUCUGAGCAGCAUCGACCGGGGAGCCUGGCCCUGGCGUCGCUGGUCGCGCUAACCUCUUCGAUGAGGUACGCUGAAGCACGUCUUCAGCGCCGUUUUUUAUCUCGCUGCGCAUCCGCGCGCCGACCGUCGCACCACCUCGAGUUCCACCGCGU
AM747720	-	533698..533783	210	86	rod shape-determining protein	BCAL0482	-22.1	0.477657	0.671672	65.1	yes				GUUCGACCCAAACCCGGCAGCCUUUUCCCGCACCGUUUCGCCCCACUUCGGCAAGCCGUGCGUGCUUCGUGCGAUCCCCGGUAGAC
AM747720	-	545791..545921	197	131	family S33 serine peptidase metX	BCAL0493	-67	-2.87696	0.004004	67.2	no				ACUGUCGCCCCACGGGCGGCAGGUCGGAAGCGCGCCGAUUUGCUGACUCGAUUGCGGGCGCGCGAACCGGCCAGGGCGUGGCUGUGCGUUCGCCCUGGCGGUUCACUACAAAUGCGGCUAAAGAGGUCGUC
AM747720	-	566737..566854	306	118	lipid A biosynthesis acyltransferase	BCAL0515	-42.1	-2.38495	0.014014	65.3	yes				UCAUUCGCGUUCAACCGCACUCCGACACGAUGUAUCCGCUCACGUCCGCCCUCGCAAAAUCCCGGCCGCAGUUCGACUCGCGGCCGCAGGCGUGCGUGCAUCCGUCGGUCCUUCCUCC
AM747720	-	570632..570726	566	133	coniferyl aldehyde dehydrogenase	BCAL0518	-56.5	-0.78238	0.197197	67.67	yes				AAUCGCUUCGCGCGAUGCACCGGCCACGAGAAGCCGACUCGUCGCGAAACGGGAGGAACGACGAUGCAGCGCCAGAUCCUGCAGGCCGCGUGUCGACCGGAUGAUCCGGAGGUCGCGCGCGCGGCCCGCAUUU
AM747720	-	698810..698961	252	152	dihydrodipicolinate synthetase family protein	BCAL0644	-64.6	-1.04564	0.152152	67.76	yes				UCAGCCCAUUCACGGUUCAUCCAUGUCCGCUACCCUGCGCUCGCCCUCGAUCCUCGCCGCCGUCGCGGCAGGUGCGCGCGCGGCCGGGCUGAAACUGAAAAAACGACUCCUCGACUGACGGGGGCGUCGCGUCCCGUCAGGCGAAUGCCGGA
AM747720	-	864061..864179	307	119	hydroxymethylglutaryl-CoA lyase-like protein	BCAL0790	-47.1	-3.00117	0.003003	63	no				AUGCGUUCCUUUCCGAACACCCUCCGAAUUACCUCCGGCCGCCUAGCGCGGCCGCUAUCGCUACGACUAGCCUAAGGCUGUCGUAGCGCCGUGUGCUGUUCGCACGGUCCUCCCAGCAG
AM747720	-	1055292..1055470	237	179	conserved hypothetical protein	BCAL0967	-81.5	-0.761334	0.208208	67.6	no				AUCUCGAAUGCAGUCCCUGCUUCGAACGCGAGUGCCCGCUCGGCCACCUGAAGUGCCUGCGCGAACUCGGUCCGGAGCAGGUAUUCGGCGAUUUGCGCGGCAUGCUAGUCGGGCAGCGCUGACCCUGACCGGCAGCGUCGCACGGCGCGCCGGGCAAUCCGAUUCACCGGUGUGCGGCG
AM747720	+	1124263..1124666	404	404	glycosyl transferases group 1 protein	BCAL1040	-163.3	-3.04498	0.004004	66	no	BTH_s16	(3)		AUCCCGUCCUGCCGCAGGUGCCGGAAUCACGCUGCCGGCAGCGGCGGGUAACGAGGAUCGCCAAAAGGGCCUUCCACUCUAGAACGGACACCCGAGUCCGCGGGUUGCAAAGUGUUGCACCUUUGUAACAAAGUAAAGUGUUUGAAAUGUUGUGCGCCGUAUCGGGAUUAACCCUAGAUAAUCGGCUCCGGGUUCGAUUCCAGGUUUUUUUACGAACCCCUGUCAACGGGUCUUCGUUUCAAACGUUCUAUGCCUGUCGCGUCGCCGACGCUCCUUGAGCAGCGCGGGUUCGACGCCCCCGGCAGGCUGAUUCGUCCGACUUUCGGACGACCUGCAUCCAGCCCGGACCGCCGGCAGGUUGCCGACCCAUACCUGGUUUUUUGCCGAUUUUUUAGGAGU…
AM747720	-	1246559..1246722	229	146	AraC family regulatory protein	BCAL1146	-52.1	-2.22792	0.023023	46.95	yes				UUUAUUUCAAAAUAUUGACGGAAUUUCUCUAAAAUCAUCGAUUCUAGGAAAGUCGAUUGGAGCGUUUUUUGCACUGUCGGGCCGAGUUGUUUCGCCCCGCGUCAGUUUCGUUGUCGAUACGCGUGCCGCCGGUUGUAUACCUCGUAUACGGUCUGGCGGCUUAU
AM747720	-	1362433..1362634	387	202	proline/betaine transporter	BCAL1252	-74	-1.46465	0.0790791	63.4	no				UGUUUCAACAUUCAAUCUCUGUCUUUUCGAUUUUGAGAGAAGUCCGUCCGCACGCUGCGGGCCGGUGCCUCGAUCGAAAUUGCAUCCACAGGAAAGCCCGCCCGACAGGCCCGCUUUUCUCGUUUCGCUGCCCCUCCGGGGCGUUGCCGGCACGCCGGACACCUCGUCCGCACCGGCAUCCGCCGCCUGCAUCACGCGGCCC
AM747720	+	1369267..1369451	225	185	carbamoyl-phosphate synthase small chain carA	BCAL1260	-75.7	0.189788	0.546547	71.9	yes				UUUGUGCUGAUCAACCUCGCACCCUAGCGCCUACCUCAUUCAUCCCGUUCAUCCGCCGCACGCCGCCUGCCGGGCGAUGCCGCGAAGCCUCGUGCGCCACGCGCCGGGUUCGCGUCUCGACAACGCAGGCCGCGUCCAGCUAGCGACCACGCGCGCCCACGCAGCGCGGCGCUCGCGCGGCAGGG
AM747720	+	1639153..1639342	197	190	translation initiation factor IF-3 Inf	BCAL1482	-87.6	-2.89109	0.00600601	60	no				GCACACGCUGGAAAAGGUGCCUUAUCUCCUCGUCGUGGGCGAUAAGGAGCGUGAUGCGCAAACGGUAGCCGUGCGUGCCCGUGGCGGCGUCGAUCUUGGCGUAAUGCCGGUCGAAGCCUUCGUUGAGCGUCUGCAGGAAGACCUGCGCUCGUUCAAGUAACCGCCCUGGCAGCGCGGCUCGUUUUUUUAA
AM747720	+	1676458..1676588	122	131	2-oxoglutarate dehydrogenase E1 component sucA	BCAL1515	-36.3	-0.65418	0.245245	48.9	no	RF01070 sucA motif	(4)		ACGCAAGUUUUAGGUCCUUCCAAGCAAGACUUGAUUCGCAAUCCGCUAAACGGUCAGGCCGUGUCGCGGAAGGUUGAGUAACCCGCUAUUUCUCGAGAAGCUCGAAGAAAGGUGAGCGUAAAAUGUCAGAU
AM747720	-	2038199..2038368	86	170	membrane protein	BCAL1845	-67.8	-0.826175	0.185185	62.94	yes				GAAAAGCCGCAGUUGUCGUGCGCCGUUCGUCCACGCAAGCGGCCCGGCAUCGUGCGGCAACGCUUCAGAACAACAACGGAACCGCCAUGACGCUAACCCGAGCCAUCGGCAAAUCGGCUGCAUGGAUCGUCGGUAUCGUCGCGGUGCUGAUCGCGGCGGCCGGCGUUUUU
AM747720	-	2127673..2127786	158	114	aminotransferase	BCAL1927	-36.3	-0.140792	0.417417	64.9	no				CUUUUUGGUCGCCCCCGGGCGCCACUUGCGUCGUGCGUCGCCACAAGCCGCGUCCGACCGCCGCUUUUUCCCAGUCUAGACAGCGCGCACAGACCGGCCGCUUUCCAGUUUUGA
AM747720	+	2136329..2136414	468	86	phosphorous metabolism-related protein	BCAL1937	-22.8	0.319296	0.606607	60.5	yes				AAUGAAUGCCAGUUCGCCCCAUAUUUCUCGUAGCUGCGCCGGUGCCCGUUGCAAUGCUUCCCGGCACCUGACGCGCAUCACGACGG
AM747720	-	2195542..2195731	209	190	ABC transporter ATP-binding protein	BCAL1991	-93	0.00174193	0.483483	72.11	yes				GCUCGGUCGUGAGCCGUUGCCGCAGCAGUGCAACCCAGCCUGUGUCGCGCGGCAGUCCGUAUUCGGCCGAGAGACUGUCGCCGAGCACGACGAUCACGGGCUGGCUCGAUGCCGACGCCGUCGCGGCGCGCGCAGGUACGGUGACGGCCAGCAGGGUGCCCAGCAGCGCGGCGGCCGCCGCGCGUCUUUU
AM747720	-	2205200..2205347	168	148	trigger factor	BCAL1997	-81.4	-4.36171	0	68.2	no				AUUCUUCCGGCCAAAGCCGUGCUCCGAGCCGCUUGCGCUAGCCAUCCGGCGCGUGCAGGGAUGGCGUGGCGCUCCGGCGCGGCGUGCGAGUGCGACGCACCGCACGCUGCAGGCAGGCACGGCAAGGAAAACCCGAUUCGCUCGAAUA
AM747720	-	2218762..2218831	154	70	exported protein	BCAL2010	-7.3	-0.24702	0.363363	47.1	no	BTH_s19	(3)		AUUCCUUUACUCGAAGCCGAAAUUCGGUAGAUACUCCCCUGCACUCCAUCUUUCAUCUUUGCACACCCGA
AM747720	-	2282827..2283065	264	239	phosphoenolpyruvate synthase	BCAL2074	-118.7	-5.55213	0	59.8	yes				AACCUGUUGGAUAAGCAAUUGCGGGGGCGGGGCGCGAACGGCGCCCGUGGCUGGGCCGCGCGAUUCCAGAAUUCCCGGCAAGUCUGGCGAUUUGUCUGCAAAUAUCGCCCUUCUGCCGGGAUUUUUGCAAAUCGGGUCGAAAGAUUUUCGCCGCUGCGAGUGUUUAUCUAACAGGUUGCGCAAGACGCGCCGCGCCUUUUUGCAAGCGCCCGCGUUCGAGCCCACUUGCGCGAUCGAGC
AM747720	-	2299731..2299926	201	196	30S ribosomal protein S2	BCAL2091	-93	-2.95289	0.001001	63.8	no				CUAAGUCGAUAUCCAAAUGCCGAAUUUGCCCCAAGUUGGGGCGGCAUCGCGGUGAAAGGCUUGCGGCACGGGCGUUUUGCGCGUGCCGAAUCGCAAGCCGGCGCAACCAGGGUGCCGUCCGUGCGGAAUUCACGCCUUCGUGGCGGGUUCGCGCGGCGGUACGGCAGCCGGCUUAAGACCCAACCCUCGUGGAGAA
AM747720	-	2313180..2313291	131	112	chromosome partition protein	BCAL2098	-63.7	-2.43043	0.017017	74.1	no				CGUUUGCGGGGCCAACGCGGGAUGCGCGCGGCCCCGUUUUUGAAUUCCGGGGCGCGUGGCGCGCAGGGGCUCUCCGGCCCCGCGCCGUGCGGCCCCGUCCGUUUCACACCUU
AM747720	-	2460992..2461139	284	148	glutamine synthetase	BCAL2224	-73	-1.68602	0.0510511	69.6	yes				AUGCACCAGAAUGAUUCGGACGCGCCGCCGCAUCUCGCCGAUUGCACCAAGGCGGUGCGAUGUCGUCGGCGUCGGUGCGACCCCGAGCCCUGCAAUUGCGCAGGCGAGCCCCGCUGCGGCGCGGGACGGCGCGAUCCGCGUCGGUUUU
AM747720	-	2609440..2609523	186	84	2-isopropylmalate synthase leuA	BCAL2354	-30.3	-1.38562	0.0810811	70.2	no				AUGACUGCAUUUCCCCGCCUCUCCCUCCUUCUAGCCGGUGCGCCGCUACGCGCGCCAGCUUUGGCGCGCCUGCCGCGCUGACCG
AM747720	-	2640646..2640727	222	82	potassium-transporting ATPase A chain	BCAL2383	-22.9	0.224657	0.550551	56.1	no				GUCCGAUUUCGACGACGGAGAACAUAAAAAUGGAUGGGGUUUUCAUCGGCGCACUGGUGCUCUUCACCGCGCUGACCCUCGG
AM747720	-	2673328..2673445	194	118	ATP-dependent RNA helicase	BCAL2412	-52.4	-0.645732	0.242242	72.03	yes				CCUUUCCGCCGGCAUUCGCGCCGAACGGAGUCCGCACGGCCUGGCGUCCAGCGUUCGCAUUGAACCGGUCCCAAGCGCCAGAGCGGCGCCGCGCGGCGCGCCGCGGCUCCGUCUAUUU
AM747720	-	2736351..2736707	403	357	alpha,alpha-trehalose-phosphate synthase	BCAL2472	-167.5	-2.08439	0.022022	68.07	yes				CUAUGGAAUGUUUCUACGACGGCCUCGAGCCGCGCCGCACAUGAGACACCCAGCCAUGCGCCGUUCGAAACGGUUGUCACACCGGCCGCCUGACGCGGCGGCCAGCCAUCCGGAAGACCGCUCGCGUCCGCAGACCGACGCGCCAUCGGCACCGCCCGCGGGCGCGCCGGACGAGACGCCGUCGGACGGCGAUCACAACCAGGGUGGUGCUCGCCCGGAAGGGCUCGACUAUCAACGCGACCUCGGUCAGGAGCAGGACGCUUGAUACGGUCGUCGCCGCAUUCCACCGCCGUAUUUCAUUGCAAUUCUCGGAACUGAGUCGCCGCGCGGCCGCCUUCGGGCCGCCGCGCCUGCUUU
AM747720	+	2872901..2873094	225	194	exported outer membrane porin protein	BCAL2615	-88.8	-3.70182	0.001001	62.89	yes				AAAGUAGCAAAACGAAGUUCGUGAAAUGUAGUUUAGCUUCACGACACUACAAGGAGACCCGCAGGCCGACCCGGCUGCGCGGGACCGCUCAACGGGUUUUCCGUCCGCUUGCCCGCGUGCCGCGCUUACCGGCCCUGCACGAGGUCUCCCUGGUUAUCCCGCUUUUGCCCGGUGCGUGCCGCGCCGGGCAUCUC
AM747720	-	2899060..2899335	287	276	exported protein	BCAL2634a	-111.3	0.597589	0.707708	48.94	yes				CUCCUGCCGUUCAAGGGGUCGCCCGGCCGCGGAGUGCCUGCCGCGUGGUCUGUCGCCGGUCGCCGUUACCGCUCUGUCGUUGGUGGAAGACUACUCCACGGGUUCGGUCGCGCGCAAUGGAGAAAACGCCGACCUGGCGUGCAUUGUCAGGGGAGCGGACGGAUUCCAUCGGCCUAUUUGACAUGGAUCAAGUAACAGUGCGAACGAUCGAUGCGCAGACCGAUACGAUGAUGGCGCGGCCCGAUCCGCGAACCCGAUCGGGCGGACGGUUUUUUU
AM747720	+	2911164..2911300	260	137	OmpA family membrane protein	BCAL2645	-59.4	-2.54619	0.007007	64.2	no				ACGCCAUUGCGCGAACGCGCGACCCGGCGCACUCUUCGCGUGCGGCACGCUAUAGGGCCAAAUCGGCCACUAACCGCCUAUAUUGUAGAGGCUGACGCGUCGCGCUGUCCGAACAGCCACGCUGACGGACAGGGCAU
AM747720	+	2953900..2954057	206	158	cys regulon transcriptional activator CysB	BCAL2686	-48.1	-1.17905	0.119119	56.3	no				ACCCCAGGGUUUUCGUGGUGACCGCGCGACGUCCUAGCCACGUCGCGCCCGAAUCUCCGUUCCGCCGCACCGCCGCAUCCGCUGCCGGCUGGAUUGCUAAUGACGAAAACAGAUAUCCAUAUUUGAAAAACUCCGGUGAAUCGUAAUAAACUCGCCUU
AM747720	+	2967641..2967796	194	156	aminotransferase class-III	BCAL2701	-58.9	-3.84209	0.001001	64.74	yes				AUGAACCGCUUCCUGUCCGCUCUCCGACGUCGCCGCUCGCCGCUCCGCCCGGAUGCCGCCGGCUCGUCACGGACUCGCGCGUAACCCUCCUCCGCUUCAUCGGUUACGCACAAGCUGUUCGACCCACCAGCCACGGCCUUCCGUGGCUUUUUUAUU
AM747720	+	2979088..2979206	147	119	50S ribosomal protein L28	BCAL2714	-37.3	0.0229949	0.477477	56.3	no	ncS18	(4)		CUGUCUUUUUUCCAACCAGUUCUAGCCAUCGAAGGGCCUUGUCUGUAAGGGCUACGGCGUUCUGAGUGCAGCCAUGGAUCACGUGGCGGUGCGAUGGAACCUUCACCGGCGAUCGAACC
AM747720	+	3002906..3003000	125	95	conserved hypothetical protein	BCAL2734	-40.9	-1.35205	0.0830831	70.5	no				AUGCACUGACGCUUCGCCACGACGGUCCGACACGGAACGCGGCGCAGGCAGCCAGUCGGGCCACAGCCGGCCGAGCCGGCAGGCGGCAUAACAGA
AM747720	+	3033089..3033253	189	165	adenylate kinase	BCAL2762	-78.2	-1.17317	0.113113	76.4	no				AUUGUGCGAGCCGUCCGCGACCAGCGCGUCCUCGCUUGACCCCGCCCGUGGCCCUGCCGGCAGCCGCGCGUCGCCCAAGCCGACGCGUCGCAUCAGACCGGUCCGCCGCGCGCCGGGCAAGCCCCGCGCCCGCCGUCGCCGACGCCUUUGUGUCUCGCCACACGA
AM747720	+	3036736..3036800	169	65	30S ribosomal protein S20	BCAL2765	-21.7	-2.89828	0.00500501	53.9	yes				UUUCUGGGCUCGUACAUGCACGGCAACUGCCGUUUUCAUGUCCCGGCCUCGGUUAAAAUCACCGU
AM747720	-	3101912..3102116	315	205	efflux system transport protein	BCAL2822	-66.5	-2.07707	0.022022	52.2	yes				UGGUAACAAUCUGUAAGACUGGACAGCGGGCGGAGUACAAACGGGCUUUUUACAUACAUUCGUGAAUGUAUAUACAAUACCACCCUACGAUCGAAUGACCCAAGUGGCAAUCAGUUAAUAUCCCACUCUGCUGAUUCCCGCCCUAGUACCAGUCCGCAGUUCGCGGCAUCCCCGUCGGCACGGAGGUCUCGUGCCGACGUGCUGU
AM747720	+	3165701..3165982	700	282	ribonuclease E	BCAL2888	-132.3	-2.63374	0.01001	63.8	no				AAUUUUGCCCAGCCUGACGUUGUGGGUGGCCUGACCGGCCGGCCCCGGCUGAAUCGGGCAAGGCGCAAGCGCAAACUGCUAUUUUACUUGCGCCGGGGGUCCGCUGCUCGCCCCUAAUCAAAGAGAAGCAGCAAGUUGCACGCACGGCGCCGCCCGUCGGCAAGGAUCGCGCCCACAGGCGGAUUCGGUCGGCAAGGCGCCGCGGUAACGGAAAGUUGGUUGAAAAGAAUUUGAUCGGCAGCCGACGGCGCGCAGUGCGUCCGCAGGCUGCCGGUUGCGAAA
AM747720	-	3225599..3225789	184	191	UDP-glucose dehydrogenase udg	BCAL2946	-93.5	-3.08323	0.001001	57.4	no	BTH_s15	(3)		UUUCCGGGCACGGCUCUUCUACUGGCAGUGCCCCGGAUGCAGCGGCUGGGAAACCUAUGCGCCGCGCCGCGUCGAACCUGCGAUGCCGGGCUGAUCCCGGCACGCGGAGCCAACGCGCUGCGGUUGCCGCCGGGCUCGUCCCGGCGGCCAAGUUAGUCCAUUACCGGGAAGUACCGGAACAUCUAUGAAAA
AM747720	+	3238803..3238880	151	78	ompA	BCAL2958	-19.4	-0.103459	0.411411	51.28	no				GCACUGAAAGUUAGACGCUGCUCGAAGUCUACACAGAGCGGUGCCGCGUUUUUUGUGCCGCACCAAUGUUAUACUUCG
AM747720	-	3334148..3334349	338	202	maltose-binding protein	BCAL3041	-75.7	-0.290434	0.352352	61.4	no	BTH_s14	(3)		AAGGGGUAGCACCUGGGUGAAGAAAAAAAGAAGUGCGGUCGAUGAACUGCGCGAGCUUCGCCUUCGGGAACGCCUUGUGCCGAAUGGUAUCGGACAUUGACGGAGCGCAUCAUCGCGCGCCGUCGCCCCCGGGCUCGCGCCGCGGCAUCGCGGUGGGCCAGAAACACAAAGAGGAGACACGCCGUUGAAUCUCGAUUCACGC
AM747720	-	3351138..3351271	348	134	lipoprotein	BCAL3057	-42.5	0.499185	0.685686	61.9	yes	BTH_s13, Bp1_738, RF02422	(3), (1)		ACAUUGGUUGCAGGGUAAAAGGCUUCGAGCCGCCAAUCACCGAUCUUUGACGCAGCGCGUCACCGUCCGCCGAAUCCUGCACGGCGUCUUCGACGGCCUUUGUCGUAGUCCCAGCCAGCGCCACCAGACGCUGG
AM747720	-	3438552..3438648	271	97	chaperonin 1	BCAL3147	-27	0.422343	0.652653	54.6	no				GCUGGAUGAGAUGCGCGGGCCGCACGAGCCCGCGGGCGGAGCAGGAUGUGUUCGGUUUGUCUUUGUUUUAAAAGGGUUUUUUGUCGCUUUUGUCUGU
AM747720	-	3473702..3474268	626	567	aminotransferase	BCAL3177	-268.9	-4.64429	0	60.49	yes				GCGGGUACCGGUUUAAGGUUGCAAUGCAGCAAGGACGUGCGCUGGAAAACCGUCGCGGUAUUCGAAUAUGCGUCGCUGUUUCGAGGAUUCCAUAUUCCAAUCAAUGGGUUGGGGUAAAUUGCGACGCGCCGGGGCACGGCGAAUUCGGGAGUCGUUCCCCAAUACAUACCGCAAUGGUGGAUGUUUUUUCCACGUUCGGAUUUUGUGUAUCGAAUUCGCUCCGCGAUUUGUAUCAGGUGGUCGGUGUAUUUCGUUCGAUCCACGAAAGGCGCUGAACCACCGGUUUCGAAGAAUCGUUUCGAUAUUGGCCGAGAAAAUCGCGCGUCCGGAACCCGAAUGGAACCGUUUCGCACCCGGCAGCCAAUCGUUUUUUCAAUCCGGAAGGCCAUCGCGCGCGCG…
AM747720	-	3486306..3486371	195	66	oxidoreductase	BCAL3187	-22	-0.888527	0.176176	60.6	no				AUCCAAGGAUUUGUCGCCGAUCAAGAAAUGCGGCAUGCGGGCGCCGCGAAACGGCGCCGUUCACGA
AM747720	-	3494986..3495063	241	78	serine hydroxymethyltransferase	BCAL3197	-32.2	-1.73837	0.048048	64.1	no				UCAUCACCCCUGCGUGACUGGCGAUAGAACCCAUCGGGUUCAAGGUGGAGCAUCCCACCGUGAAGCGCGGGGCGCCGU
AM747720	+	3569413..3569607	219	195	DnaA-homolog protein Hda	BCAL3262	-80.5	-0.0247689	0.461461	66.15	yes				UUUUACCCGAAGCCGGCCCGUUGGCCGGAAUUCCCAGCACCGAAUCGUCAGGGAUUGCAUCUUGGUCAACACGUCCCCGUUUUCAUCGCCGAGCGAACCGCGCCGAAACCGGCGUGGCGCCGUGCGUGCGGCCGCGCGUGAAGCCCGUGAGGAUACAAGCCCCGGCGCGUGCCCGGCGUACGGCGCGCGUUUUUU
AM747720	+	3596979..3597137	288	159	phospho-2-dehydro-3-deoxyheptonate aldolase aroG	BCAL3282	-58.2	-4.06518	0	48.43	yes				AUCAACUUUUUUGACGAGCCGAAUUUCCGUCAUGUCCGCCAAGUUUUACUUUUACUUUUUUUGGUAUCUCAGACCGCUGGCGGAUCGAGAGGGUUGAUGGCGCGUAAAGCGCAACCGAAAUUCCCGAAAAAACCGCCGGCGAACCCGGCGGUUUUUUUU
AM747720	-	3615209..3615520	422	312	peroxidase/catalase KatB	BCAL3299	-211.3	-0.692065	0.232232	69.2	no				GUAUUGCAGCACGCGCAACGGAACAUCCCGUCGCGCGACAUGGUCGUACAUCGCGCCAGGGCGGCGGUUCGCGGCCUGCGUCCGAUUGCGUUCGCGUACCUGGCGGACCGUGUGUAUGGCGGAUGAGUGCCGCCGCGCACCGGUUCUGUGUUCCCCCGAUUCACCCGCCGUCAAGCCAUGAGGGAGCAUUGCAUGUCCGAUACACGAAAAACCACCCGCCGCGCCGGCAUGACGACUGCCGGCCGCCGCGUCCCCGAGCGCCCCGCCUGCGGCGCGUUGCAGCGGGAACGCGUGCCGAAGGCCGCGCACGAC
AM747720	+	3621767..3621876	136	110	preprotein translocase subunit	BCAL3305	-39.7	-2.38831	0.021021	52.73	yes				UCCAAACAAGUCGCAACGGUGUCGGUUCGCGCUUUAACAGCUUGAUCCGAAAGCGCAUUUGCCGAUCCGUCUGCGCAUGGGGCCGGUGGUAGAAUAACCGGCUUAUUUUU
AM747720	-	3665898..3666010	115	113	50S ribosomal protein L13	BCAL3348	-23.6	0.825835	0.787788	52.2	no				CUUUUCCGCAUUCAUGCCCACGGAAAAAGAACAGGGAGAGCCUGCACCGCGCCUCGAAGCGCACACAGACAAGCAGGAAGAACACAUCGGGCAAAGCAUUUUUUUUGGAUCGA
AM747720	-	3699111..369916	113	54	leucyl-tRNA synthetase	BCAL3373	-31	-3.78147	0	72.2	yes				ACGUUUUUCCCGGCGCGGAACCGGUCAGCCCGUUCCCGCGCCGGGCACGCACGA
AM747720	-	3702168..3702254	110	87	outer membrane protein	BCAL3377	-26.3	-0.432472	0.305305	57.5	no				UUCAAUGUUACCGGCUUUUCGCCGUUCCAGAUAUACGCGCGGCCUGCACGCGGGCCAGCACGGUGAAGGAAAUGAUCCCAGAAUCGC
AM747720	-	3758447..3758532	311	86	ribonucleoside reductase	BCAL3429	-38.9	-2.89248	0.003003	62.8	no				AGUUGAGCAGUUCUGUACUAGAUAUAGUGUGUGUCGCAGGGGAAAACCCGAGCGGCACCAGCCGGCGGCCACGCCGGCGGACAGGG
AM747720	-	3765076..3765224	195	149	prolyl-tRNA synthetase	BCAL3436	-45.3	0.738065	0.755756	58.4	yes				AUUAUAAACAGAUAACGGGCGCUGCGCACCGUGACGGAGCGAAUCCGCGCGGGGUACGCCGGCUGAAUUGUCCCUGAUUAGUCUGCUACGUCGUCUGCGCCAUCGUCGUCCCUCGUUGUUCGCCGCGCGCAGCUUUUUCACCUUGAAAC
AM747721	-	184134..184425	284	292	diguanylate phosphodiesterase	BCAM0158	-131.8	-1.16255	0.137137	66.1	yes				AUACAUGCUCAAUGCGCGCAUGUUAUUGAGGAAUGCUGCCAGAUGAAGAGUCGAUCGCGACAGGCCGAGCCGAUGCCGUCGCGCCGGCCGAAUCGACCGGCGUCCCGAAACCGGCGCGCGAGCCGCAUGGCCCGAAUCGGGCAUGCGGGAUGCGCGCCGUUGGCGCAUCGACCGGUUCGACUUGCCACGCCAUGCGUACAACACCAAAGGCAACCGCGGGACUGUGGGCGCUCACGCCCGGCUCGAAGCCCCUUUUCCAUCGCCGCGGCGCGUGGCCGCGCGUCGUGUUUUU
AM747721	+	553392..553844	436	453	TonB-dependent receptor	BCAM0499	-165.1	-1.24	0.117117	56.5	yes				GCGCGGUGAGGAAAAAAAUGCAGUGAACCUGAGAGCAGACGUAGUGAAGAAUAGAAGUCGGUCCGCCGCGCUGCCGAUACGAGGUCGGCUGCCCGGAGCGCCGGGUCGGGGUUGCCCGGUCCGGCGCGCACCGGACCGUUGAAUCCGUCCCGCCAGUCCCGCCAGCUUGGCCGAUCCUUCGUGAUCCUCUUCAGCUUCUCCGCCGUCGUAUCCCGAAUCCCCGCCUUUUACCGAUCGUCGCCGCAUGACGCGAUCGAUCCAAUGCUUUCGUUUUUAUUACGAUUCGAGCCGCCCAAUUGCUUGAAACAGAAAGGCAUUCGUCAGGAAUGCAGAGCGCAUCGCGUAUUCACGUUGUGGCCAGGCGACACGUUGAAAAUUAAUUAAAAACACGAAUCAUUC…
AM747721	-	1018411..1018667	437	257	serine-carboxyl peptidase	BCAM0922	-100.7	-1.50301	0.0740741	63.4	yes				AAGCAAUCCGACGGAUUGCCUGCCACGCAAACGAUUCCGCUCCACGUUUUUUCGCUUCCGCUGCACCGAAGUACGCGCCGUCGAAUAAUUCGUUCGCACGCCGGCGCGUGCCGCAUCCCGAUGCAUUUCACUGGACGGCUGCCACCGGCAGCGGGCCGAAGGAUCGAAUCAAAUGAGCAGGACAACGAAGCUGUUGCUCUAGCAACCCCGCCCGCGCCGGAUCCGGCGCGACUGCCCCGCCUCGCGGCGCAGCCUUU
AM747721	+	1090983..1091072	204	90	aspartate-semialdehyde dehydrogenase	BCAM0986	-27.4	-1.01017	0.149149	61.1	no	BTH_s30	(3)		AUGGCGCUGAUUUCCCUGAUCUCCCCGGUCCUGAAACUCCACGGCAACACUGCCCGUGUGGGUGCGCGCGCCAUCGUCAUCACGAAAACC
AM747721	+	1106447..1106586	218	140	O-succinylhomoserine sulfhydrylase metZ	BCAM0999	-63.8	-3.40371	0.001001	61.43	yes	BTH_s31, Bp2_287, RF02424	(3), (1)		UUGCGUCGAUUUGAUAUCAGCUUGCGGACGCGGGGCAACUUCCCAAAACAGCUAAAGCGAAGGCCGGCGGCAGCCGGCCCGAGUCGAUCGCUGUCGUACCGCACCGAAGCCCGCUGAUGCCGACGCAUAGCGGGCUUUUU
AM747721	+	1753355..1753480	151	126	alpha,alpha-trehalose-phosphate synthase	BCAM1573	-53.5	-1.80717	0.039039	69.8	no				GCACUUCUCGACCGGACGGCGAAUCGCAUGCCCUGACUCCCGUCCGAUCGCCAUGCGGCCCCAUCGUAUCGCGCAGCGCGCGCCGAUGGCGGCGUCUGCCUCUCGCGCCUUGGCCGCACGAACCUU
AM747721	-	1888964..1889107	188	144	major Facilitator Superfamily protein	BCAM1694	-57.8	-1.5545	0.0670671	61.8	yes				AUAUCGCUGGCGGUCCGCCACGCAUCCAGGAGCCAUUCAGCAUGAAAACGGCUUGCUUCAUCGUAGUCAUCCACAGGCGCAGGGUCCGGUAGCGGGAUCGCGCCGGCACCCAUGCGCCCCCGACUCGUUCGGGGGCUUUUUUUU
AM747721	+	1910522..1910781	376	260	ionic antiporter	BCAM1713	-105.2	0.76497	0.803804	70.4	no				CGAACGCCUGAUAAAAUUCGACAAAUAGCCGGAUUUCAGGGGGAAAGCGUGUCGCGCCGUCACCGCCGUCCAUCGUCGCCCGCCCUGUCGGGGUCGGAUCGAGCCGCCGGCCACGCGUCGUCACGUGCGCUCGUCUCGCCAUCCGCGGGCAACCGCAUCGAACCGUUUCAUCCCGCGACGGGCCUCGGCCCGCCCGCGCCCCUCGCCGCCUCACGGCAGCGAACCCAGGGCAGCGCCGUUGCGCGCCGCCACCUUUUCGG
AM747721	+	1926664..1926802	255	139	exported protein	BCAM1726	-52.5	-2.53862	0.011011	65.5	yes	ncS33	(4)		AUGCGACGGGGCCAUCCAAUAGCCAUUCCACUUCGCCAUUCGAUAAAGAGUCGCGGCGCGGCAUGCACGUACAUGCCGCCUGCCGCGACCGUCACCUCACCACACCACGACCGGGCAGCGCACCGACCGCGCCACGCAU
AM747721	+	1926664..1926756	255	93	exported protein	BCAM1726	-38.6	-3.00181	0.003003	63.2	yes	ncS33 shorter species	(4)		AUGCGACGGGGCCAUCCAAUAGCCAUUCCACUUCGCCAUUCGAUAAAGAGUCGCGGCGCGGCAUGCACGUACAUGCCGCCUGCCGCGACCGUC
AM747721	+	1953292..1953514	541	223	magnesium-transporting ATPase	BCAM1745	-93.5	-1.66442	0.0650651	60.99	yes	BTH_s35	(3)		GUCUAGUUACAUGGAGUGUUCUGUGAACACCGAUGCGAGUUGUAGUUGGUCCCUGGCCAACUUGACUGCUGCCUGAGGAAAACGCGCAGAGCCUCGUCUUCUGCCGCAUCCCGGGAAGCAGGAUGCGGCGCCCUUCCGGCCUGACCACGGGCCAGAUCUCCCGCCGAAUUUUUCGAUGUUGUCGAAUGCACGCGGCGCGCCGUCGCGCGCGUGCGUUCGUGUU
AM747721	+	1974069..1974258	290	190	multidrug resistance transporter protein	BCAM1760	-83.4	-1.51666	0.0680681	71.6	yes				AUGAAAAACGACCACACACGCCACGGCAGCCAUGUGAGUGCUGCCCGCCGACGCGUCACGCGCGUCGCGCCCUCCUGAGCGGCGAUAGCCGCCCCGCGAAGCCCGCCCCGGCUUCGCCAUUCCGAUUCACCGAUCGAACCGCACACCGCACGCGACCGCGCCGCUUGUCGGGCCGCCGUGCGGCGUGCGU
AM747721	+	2139324..2139436	261	113	transcription elongation factor	BCAM1928	-44.4	-1.74442	0.046046	70.8	no				GUUCUAUCCGCCAGUCGAUAUUCCAUCCACCAUGUACGCGCUCACGCCCCUUUCGGUUUCGCCGUCCGGCCCGGCCGGCGUGCGCGCGCGUGCCGGCCAGCCGGCACACCCCC
AM747721	-	2142577..2142673	118	97	porin	BCAM1931	-46.4	-3.53134	0.001001	63.9	no				UCCCAAACGGGCAACUAUCCGGGCGCCGCCAGCAGUACCGAUGGCGCUCCCGGGCGGUUGCAGACCGUUUAUGAACAAGGUCGCGAGACCUGCCUCU
AM747721	-	2299318..2299389	107	72	periplasmic trehalase precursor	BCAM2064	-19.1	-0.245652	0.371371	59.7	no				AUUCGCACCACAACAUGACGCGUAUCGAUCGAAGGCCAUCGAGACGAACGCGCGCGCGAACGAGACCUCGUG
AM747721	-	2392387..2392555	370	169	adhesin	BCAM2143	-51.1	-2.07213	0.031031	50.3	yes				AGGCACGAGCGGUACAUAGAGAGAGUGAUGGUGCACCGCGGCAAUUCGCCCUGAUCAAGCGAAUUGUUGAUGAUUCGCGAUAAAAGGAAAUAACUAAUAUGGCGAGGGCGGUAGAAAUGCAGAUCCAAUAUCAAACAAAAAAUCGCCGCGUGGACAACACCCGCGGCGC
AM747721	-	2425568..2425379	239	148	outer membrane autotransporter	BCAM2169	-30.5	0.0745446	0.502503	46.62	yes	ncRNA10	(2)		AUAAAAGCAGGGCAGUAAUCAAAUCAACAGAAAGUCGCUGCAAAAAACAGGGGCCGCCAUCAUGUCAUUCGACUAGUUUCGACUUGCAUUCCCGGUCUGACUAAAAAUUCAUCCAUGAAUAAACCGACAUCGCGCCGCGAUUGCCGGA
AM747721	+	2587074..2587157	339	84	zinc metalloprotease ZmpB	BCAM2307	-32.2	-2.80657	0.003003	60.7	no				AAAAAAAGUUAGAUAGGCAGCCUAACGGACCGGCACGCCGCGUCUCGACGCGCAUCGCGCCACGCAGGCUGCCAACCGAUAUCG
AM747721	-	2751233..2751313	101	81	acyl-CoA dehydrogenase	BCAM2433	-20.5	-1.50016	0.0790791	43.2	no				AAAAUUUCCGCUGUAUUGGUCAAUGAAUCGGCGUAUUCAUUCGAUUUGAGCGAAACUCAGAAAUCGGUGAGUGCGACACAC
AM747721	-	144838..145101	384	264	binding-protein-dependent transport system component	BCAS0131	-110.9	-2.95612	0.002002	64.77	yes				AACUUCAUCACAAAACGCAUGAUCUCGUGCGCAACGUGAUGUCAUUUCGCACUUCGUUGCGCAUGCAUCCGUUUCGCCACGUCAAAGGGGCCUCCGGCCCCAGCGGUCGGCGCCAAGCCGCCCGCAUCCAUGCCGUCUUCACAGGACGGUGCCCUGCUCGAACGCGCCUCGCCGUUACGGCGCCGCCGGGCUGAACCUGACAAUCAGACGAACGCGUCGUCGCGUUCAACCGACCGCCAGCCGCACCUCGGUGCAGCCGGCAGC
AM747721	+	838777..839041	215	265	membrane protein	BCAS0755	-107.4	-2.23836	0.014014	65.66	yes				UCCCUCCUGGCGCGGGCACUCGAUCCAGCCGGCGCGUGCGUCUCCUCGACGCCGCACCGGCUUCAGGUUUUCCAGUCCCGAUCUCCGCGCCGCCGUGCACGCGCACGCUCUUCGACCGGCUUCGCCGGACACGCUUAACGCAGGUACCGCCCCUGAACGCCAGCACAUAGCCGCGCGGUCACGCUCGUGCCUGCCCGUUCACUUCGGAGUCCAUGAUGAUCAUUCGUCUUUCCAAGGCAGCCAUGGUGCUGGCCAUGGCCUUUUU
AM747722	+	243497..243559	77	63	LysR family regulatory protein	BCAS0225	-15.5	-0.817735	0.185185	52.4	no				GAAUCCAAAUAGGAGAGACGAUCCAGGGAGACGAACGGCAACUUGUCUGUCGAUGGGUGCAAC
AM747722	+	257405..258011	982	607	haemagglutinin-related autotransporter protein	BCAS0236	-240.4	-1.51	0.025025	56.53	yes				GACGCGGCUGGAAUCGGUUCUUUCCCCGACUUCGGUUGCCACGAAAAUUGCUGUUGCCGUCGCCUCCAUGGCAGCCGAUAUUCAAUGUCACAUUGAAUGAUGGCAUUCUCAGAUGAUGAGAGGGCGAUGACAAAAGAAUAACAGGCACGAGAGUAAUGAAAACGUCAUGAUUCGUGAAAUGCUAGAUAUACAAGGCGAAUCGAGAAAUGACGGCGUGGGUGUGAGUGAAAGGCAUCGAGCGAGAAGAAAUCGUCAAGCAAAUUCGAUCGAUUAAUUCGAUGCCGGGGUCGUUCGUCGAGUAGCCGGUUUUUUUCCGGAAAUCCGGAAGAACGGGUCGCCCGUCGGACGGAAAGGGGUGAGUGGUUUCGCGUGGGCCGCCGGGCGGUUUGAUCGAUCCGA…
AM747722	-	275525..275614	141	90	conserved hypothetical protein	BCAS0246	-18.4	0.868809	0.805806	70	no				AUCCGCGCGAUCAGCCGUCCUUUGGCCGUUCGCCCCUCCACCCGCCCGCUUGCUGCAUCGCCCCGCCUUCGCGCUGCAACGUUGUCCCCU
5'UTRs without processing or attenuation, defined as sRNAs in previous studies
		TSS position	Length TSS to CDS		Annotation of CDS	Locus tag	MFE	z-score	p-value	GC-content	Terminator	Designations	Reference
AM747720	+	1527649	200	n.a.	cellulose synthase subunit	BCAL1389	n.a.	n.a.	n.a.	66.7	no	ncRNA3	(2)
AM747720	+	1662490	181	n.a.	ribosome maturation protein RimP	BCAL1505	n.a.	n.a.	n.a.	62.4	yes	RF02420, Bp1_162	(3)
AM747721	+	939269	196	n.a.	conserved hypothetical protein	BCAM0853	n.a.	n.a.	n.a.	62.8	no	BTH_s29	(1)
AM747721	+	2085735	251	n.a.	magnesium-transporting ATPase	BCAM1867	n.a.	n.a.	n.a.	66.9	no	BTH_s36	(1)
AM747721	-	2468593	158	n.a.	conserved hypothetical protein	BCAM2207	n.a.	n.a.	n.a.	69	no	ncRNA9	(2)
AM747721	-	2641402	396	n.a.	lipoprotein	BCAM2348	n.a.	n.a.	n.a.	65.9	no	BTH_s11	(1)
References:
(1)	Khoo, J.S., Chai, S.F., Mohamed, R., Nathan, S., and Firdaus-Raih, M. (2012). Computational discovery and RT-PCR validation of novel Burkholderia conserved and Burkholderia pseudomallei unique sRNAs. BMC Genomics 13 Suppl 7, S13.
(2)	Yoder-Himes, D.R., Chain, P.S.G., Zhu, Y., Wurtzel, O., Rubin, E.M., Tiedje, J.M., and Sorek, R. (2009). Mapping the Burkholderia cenocepacia niche response via high-throughput sequencing. Proceedings of the National Academy of Sciences of the United States of America 106, 3976-3981.
(3)	Stubben, C., Micheva-Viteva, S., Shou, Y., Buddenborg, S., Dunbar, J., and Hong-Geller, E. (2014). Differential expression of small RNAs from Burkholderia thailandensis in response to varying environmental and stress conditions. BMC Genomics 15, 385.
(4)	Sass, A.M., Van Acker, H., Forstner, K.U., Van Nieuwerburgh, F., Deforce, D., Vogel, J., and Coenye, T. (2015). Genome-wide transcription start site profiling in biofilm-grown Burkholderia cenocepacia J2315. BMC Genomics 16, 775.
	A p-value for z-score was calculated, p = r/(n-1), where r denotes the number of randomized sequences that have a MFE lower than the original sequence.

## Sheet: Table S4
Sass et al.,		Experimental discovery and expression profiling of small RNAs in Burkholderia cenocepacia J2315 abundant in biofilms reveal putative regulators with a role in carbon and iron metabolism
Table S4: qPCR Cq values
Experiment 1
	BF1	BF2	BF3	BF4	BF5	log 1	log 2	log 3	late log 1	late log 2	late log3	stat phase 1	stat phase 2	stat phase 3
																	raw Cq values, not normalised
ncS01	22.2488	21.8251	22.1081			23.9233	23.8751	24.0444	23.6685	24.8404	23.9871	24.2419	23.6712	23.5349
ncS02	23.8538	23.6451	23.9281	23.3635	23.602	24.3483	24.4551	24.4494	24.4935	24.2404	24.2221	22.8769	22.9412	22.5199
ncS03	19.9038	21.2653	20.829	19.6749	19.6561	21.6154	22.4552	21.3544	22.1485	21.4304	21.5534	21.3954	21.3225	21.0649
ncS04	22.5888	22.9401	22.5481			22.1933	22.0851	21.9294	21.2835	21.3304	21.1421	22.1769	20.7062	20.7899
ncS05	22.9238	23.1001	23.6381	22.8277	22.4688	24.6983	24.8601	24.7144	24.4235	24.4654	23.7371	23.1119	23.5662	24.1149
ncS06	20.965	20.71	20.665	19.8211	20.5632	21.89	21.815	22.21	21.64	21.59	20.975	19.885	19.79	19.83
ncS11	18.4438	18.0001	16.6431	15.4679	15.2651	23.2433	21.1401	21.1144	21.1785	21.3804	21.1421	18.9069	17.8462	17.3599
ncS16	17.3538	17.3151	15.9781			19.6583	19.3501	19.4394	18.4485	18.6954	18.1371	17.6019	17.5012	17.4099
ncS18	17.2438	17.1951	17.7031			17.8233	17.9401	17.5594	18.546	18.3704	18.4571	18.8069	18.3912	18.2349
ncS25	19.7188	19.7651	20.3281			23.5533	22.5401	22.8794	22.6185	23.0154	22.7571	22.7619	22.2012	22.3499
ncS27	21.4938	21.8251	21.7431			24.9283	25.0251	24.9544	24.2585	24.3954	23.9671	23.6919	23.5712	23.7949
ncS33	20.2038	19.6301	20.7131			24.8883	24.4551	24.5694	26.1785	26.1654	26.2871	25.7369	25.8312	25.7849
ncS35	21.7517	21.8143	22.4425			25.0293	24.8675	25.0021	24.0412	24.1405	23.835	23.711	23.3305	23.1604
ncS37	28.8538	29.3151	29.6031			29.7233	29.4851	29.7944	29.7935	29.7954	29.3721	28.9169	28.9712	29.3549
ncS54	21.7188	21.5051	22.3631			23.5983	23.2751	23.5844	23.3185	23.4904	22.9821	23.5619	22.8762	23.1449
ncS63	17.1884	17.0555	16.3444			20.3677	19.1428	19.1209	23.714	23.3607	24.8099	23.8673	24.3477	24.5203
BCAL2714	19.2338	19.2651	19.9081			20.0783	19.8701	19.7594	20.7435	20.9504	20.3471	21.1719	20.7612	20.7949
BCAM1726	20.5338	20.6301	21.4881			22.5083	22.9251	22.7744	22.2535	22.5304	22.4321	21.8769	22.1212	21.9399
Hfq1	19.9242	20.0677	20.0125			20.6379	20.5325	20.2028	20.2543	20.5976	20.5572	20.4943	20.196	19.7904
Hfq2	23.4153	23.5394	23.9655			24.4494	24.4228	24.1441	24.3187	24.3832	24.1439	23.8067	23.8764	23.4845
BCAM0918	24.515	24.125	23.655			23.74	24.055	24.185	23.63	23.925	23.915	24.275	24.145	24.38	control gene
BCAL2367	19.6773	19.105	19.56			19.54	19.61	19.9325	19.8	19.5448	19.53	19.695	19.935	20.1141	control gene
Experiment 2
	control 1	control 2	control 3	H2O2 1	H2O2 2	H2O2 3	SDS 1	SDS 2	SDS 3	dipyridyl 1	dipyridyl 2	dipyridyl 3	NaCl 1	NaCl 2	NaCl 3	HCl 1	HCl 2	HCl 3	starvation 1	starvation 2	starvation 3	starvation 4	starvation 5	starvation 6	glucose 1	glucose 2	glucose 3	glucose 4	glucose 5	glucose 6
BCAM0918	24.1999	23.9112	23.9792	24.1731	24.2807	24.1823	23.8506	23.9197	23.6723	24.5869	24.1289	24.4965	24.726	24.3942	24.1365	23.4835	23.5383	23.7735	25.5249	24.0864	24.2496	25.1657	25.1512	24.0412	24.6655	25.0615	23.5511	25.0756	24.2767	24.1001
BCAL2367	20.8918	20.3153	20.6748	20.7101	21.1173	21.1607	20.6379	20.1959	20.7267	21.0722	20.8402	21.1179	21.3219	21.5217	21.4769	20.2973	20.7058	21.1016	20.7032	20.3775	20.4292	19.9289	20.034	20.0049	20.006	20.4604	20.9188	19.7732	20.1288	19.2742
5S	17.8926	16.6159	16.7634	16.5803	17.4464	16.0995	17.0897	16.6667	17.4993	17.0324	17.4831	17.0898	16.7463	16.7813	16.9357	15.6041	16.2108	16.9319	17.0598	16.086	16.3426	18.1084	18.0664	16.9713	17.183	17.8494	16.9483	17.867	17.1362	17.6219
ncS01	23.3543	23.1811	23.3646	23.1682	24.8841	23.128	22.8883	23.2453	22.9061	23.4323	24.1294	23.8821	23.4569	23.5045	23.5107	24.4657	24.6404	25.2362	23.0713	22.44	22.7808	22.596	22.9731	22.27	24.5364	25.4138	24.2855	25.2847	24.7284	24.6775
ncS02	24.3872	23.6511	24.0981	24.7531	25.6788	25.3208	23.8334	23.4474	23.9	25.0631	24.9911	25.0644	23.2387	23.078	22.8719	24.4325	24.6587	25.502	24.4624	23.8256	24.0722	24.9181	25.256	24.0654	24.7808	26.0004	25.657	25.4	24.7233	24.9943
ncS03	21.8478	21.5852	21.4031	21.5097	21.1469	20.8046	21.1645	21.7309	21.2433	20.3405	21.4734	20.7511	20.4943	20.6193	20.5115	19.3163	19.3566	19.4393	20.6553	20.2651	20.625	21.5825	21.6354	20.8211	19.6559	19.2252	21.2443
ncS04	22.2645	21.9693	22.0103	22.1259	22.719	22.7191	22.6607	21.4352	22.2235	23.4666	22.5238	23.1159	23.3667	22.8857	23.3976	20.9005	21.2112	21.5457	24.2718	23.4069	23.4962	23.128	23.0408	22.3443	23.0445	23.7638	22.2919	22.3339	22.3811	22.2959
ncS05	25.0554	24.3257	24.2809	24.6994	24.4521		23.8273	24.6096	24.6537	22.6335	24.0641	23.8748	23.0832	23.2332	23.8514	23.1943	23.4971	23.6998	23.4736	22.609	23.0315	23.828	23.5213	23.1601	22.3226	22.8709	24.2657
ncS06	21.0782	20.5723	20.6883	20.5667	21.557		19.9979	20.4686	19.8011	20.0725	21.1734		20.9436	21.3852		20.4951	20.7436	20.695	19.8438	19.3307	19.9085	19.8144	19.6088	19.1826	19.3665	21.1132	22.4086	20.3007	19.9281	19.7647
ncS11	22.4457	22.1626	23.0457	21.4995	22.1746	22.0577	21.5523	22.1272	22.2481	19.7484	21.5647	21.3702	20.8151	21.8436	21.6758	20.7757	21.6788	21.4574	18.4892	19.17	20.1369	21.5477	21.618	20.6672	20.8522	21.5565	24.1888	22.8638	22.1074	22.0404
ncS16	18.3035	17.4948	17.5898	16.5931	17.4668	16.5612	17.3701	17.0396	17.1581	16.5245	18.0003	17.4641	16.4064	17.0195	16.5809	16.5795	17.0568	16.9037	15.8364	15.3042	15.8539				16.869	16.6166	19.0292	17.8923	17.4601	17.0029
ncS25	21.5877	21.24	21.7308	21.3888	21.8837	21.5141	20.8182	21.0253	21.6192	21.4134	22.0364	22.0287	21.3769	21.4269	21.165	20.4164	21.0175	21.1644	20.8138	19.9881	20.4169	21.1269	20.9529	20.9529	20.9451	21.6432	22.259	21.2596	20.9412	20.5978
ncS27	25.135	24.0256	24.0207	24.2993	24.4387	23.1796	24.1602	23.2965	24.1307	23.5004	24.1266	23.9262	24.2356	23.9563	24.1401	22.8933	23.1795	23.0862	23.5345	22.5155	23.0452				22.8931	23.3607	24.7934
ncS35	27.2318	27.0966	26.6177	27.0461	27.444	26.2774	26.4091	27.8753	27.4029	26.1383	27.2229	26.9378	26.3694	27.0964	27.1587	27.2976	26.6033	27.1936	26.757	25.9405	27.1319	25.2511	25.7799	24.916	25.7523	26.4542	27.1837	25.4458	25.6245	25.612
ncS37	32.2678	31.5395	31.5609	31.1289	31.7097		31.2425	31.126		31.4926	33.1589		31.5026	32.0744		31.4745	32.163		29.7105	29.4109	30.317	32.0291	32.4258	30.412	31.0163	32.2113	32.7909	33.27	32.6558	32.5943
ncS54	22.4814	22.0723	22.1358	21.6708	22.3515		21.8236	21.9347	21.4436	22.0226	22.641		22.4602	22.133		21.7074	21.9518		22.3927	21.6367		21.9841	22.41	21.5595	21.9961	23.0216	22.4472	22.4136	22.475	22.5282
ncS63	18.0889	16.4978	17.051	16.9945	17.3521		16.9146	17.2918		11.3019	12.5469	11.4629	16.6268	17.469	18.0779	19.1903	19.9572	19.7888	20.7672	19.9631	20.5633	22.3233	22.0238	19.8242	20.0594	20.6363	17.5029	20.8248	20.9194	22.0561
BCAL2297	28.5935	28.9764	27.4702							22.8699	23.2804	21.9184							33.0267	32.8226	32.5185
Hfq2	24.4148	24.1364	23.5691																25.2219	24.1461	24.4547	22.5155	22.9943	22.1598	23.5532	25.0383		22.3274	22.5768	22.6558
Hfq1	19.2787	18.6997	18.5708																18.5535	18.2904	18.3141	18.018	18.4275	17.789	18.1646	18.8029		18.4062	18.6465	18.5247
Expression levels of ncS27
		wt vector control 1	wt vector control 2	wt ncS27 ov 1	wt ncS27 ov 2
ncS27 ov		23.8828	23.8995	17.5278	18.0039
BCAM0918		23.4651	23.9036	23.6289	24.0819

## Sheet: Table S5
Sass et al.,			Experimental discovery and expression profiling of small RNAs in Burkholderia cenocepacia J2315 abundant in biofilms reveal putative regulators with a role in carbon and iron metabolism
Table S5: CopraRNA results for 15 candidate sRNAs
	(results from RNApredator are added side-by-side, predicted interactions with overlaps to predictions by CopraRNA are highlighted in blue)
	CopraRNA	RNApredator	CopraRNA	RNApredator	CopraRNA	RNApredator	CopraRNA	RNApredator	CopraRNA	RNApredator	CopraRNA	RNApredator	CopraRNA	RNApredator	CopraRNA	RNApredator	CopraRNA	RNApredator	CopraRNA	RNApredator	CopraRNA	RNApredator	CopraRNA	RNApredator	CopraRNA	RNApredator	CopraRNA	RNApredator	CopraRNA	RNApredator
locus tag	S01		S02		S03		S04		S05		S06		S11		S16		S25		S27		S35		S37		S54		S62		S63		annotation
bcal0001			-199|-188	-199|-188																											sodium/hydrogen exchanger family protein
bcal0008a																									-182|-175	-182|-175			-187|-159	-187|-159	conserved hypothetical protein		numbers indicate position of predicted interaction in mRNA relative to annotated gene start
bcal0014					-12|-6	822|827																									putative GMC oxidoreductase		gene start = position 1; negative values denote position upstream of gene start
bcal0016							17|23	16|22							5|23	4|22															putative branched-chain amino acid ABC transporter ATP-binding protein
bcal0017	-24|-15	-24|-15																													putative branched-chain amino acid ABC transporter periplasmic protein
bcal0019																									-112|-104	769|794					putative branched-chain amino acid ABC transporter permease
bcal0020																	-17|-9	13|23					17|58	34|57			9|26	935|955			putative branched-chain amino acid ABC transporter periplasmic substrate binding protein		input strains for analysis:
bcal0023													20|37	19|36	-29|-13	147|167			-30|-11	-29|-11			-30|-23	-30|-8					-199|-135	-172|-163	putative branched-chain amino acid ABC transporter ATP-binding protein		Bcc strains
bcal0024																													-64|-39	-53|-39	tRNA uridine 5-carboxymethylaminomethyl modification enzyme GidA			B. cenocepacia J2315
bcal0025																							-27|-19	-33|-21							methyltransferase GidB			B. cenocepacia AU1054
bcal0027			21|40	20|39																											chromosome partitioning protein ParB			B. lata sp. 383
bcal0028																													-198|-190	1050|1067	putative citrate transporter protein			B. vietnamiensis G4
bcal0029							-11|30	19|29																							putative ATP synthase protein I AtpI			B. multivorans ATCC 17616
bcal0030	54|85	-168|-161																													ATP synthase A chain			B. ambifaria AMMD
bcal0035															62|83	60|82	61|77	60|76									72|79	314|327			ATP synthase gamma chain		non-BCC strains
bcal0038																							-15|25	225|249							putative long-chain-fatty-acid--CoA ligase			B. thailandensis E264
bcal0039					-11|-3	-19|8													-11|-3	-11|-4							-11|-3	-10|-2			periplasmic cyclohexadienyl dehydratase			B. gladioli BSR3
bcal0040	-162|-138	-162|-139																													uroporphyrinogen decarboxylase
bcal0043																							57|64	56|63							putative extracellular ligand-binding protein
bcal0049									-13|-7	-13|-7									-13|-6	-13|-6											putative aminotransferase
bcal0053			17|72	189|199																											PadR family regulatory protein
bcal0056																									-49|-33	-48|-33					AraC family regulatory protein
bcal0060																	-21|-7	-96|-84									-110|-87	-110|-87			ethanolamine ammonia-lyase light chain
bcal0066																							-47|-7	-35|-7							AraC family regulatory protein
bcal0072																					23|33	1002|1006									putative membrane protein
bcal0073			17|79	848|859																											glycine dehydrogenase (decarboxylating)
bcal0075							-123|-117	106|115																							aminomethyltransferase
bcal0078			35|72	398|403																											conserved hypothetical protein
bcal0100																							-139|-131	-138|-130							putative phage baseplate assembly protein W
bcal0115	-89|-81	-89|-81					75|94	74|93																	-108|-98	-108|-98					30S ribosomal protein S21
bcal0119	-140|-126	-140|-126																					-170|-155	860|873							BadF/BadG/BcrA/BcrD ATPase family protein
bcal0135																													24|49	37|48	chemotaxis protein CheY
bcal0137							-9|-3	-10|-3																							conserved hypothetical protein
bcal0139																											-12|-5	-20|-5			putative 3-demethylubiquinone-9 3-methyltransferase
bcal0150											-6|26	6|25																			putative oxidoreductase
bcal0158																					-12|-5	-11|-4									metallo-beta-lactamase superfamily protein
bcal0159																											-184|-177	-184|-177			putative RlpA-like lipoprotein
bcal0160	3|21	10|21																													putative methylase
bcal0161									-60|-54	-60|-41									-61|-39	-61|-39			-9|31	18|30							conserved hypothetical protein
bcal0162																					-74|-62	310|320									phosphoheptose isomerase
bcal0163																	10|25	461|468													putative phospholipid-binding lipoprotein
bcal0176													-25|5	287|313																	conserved hypothetical protein
bcal0184					-16|-6	-10|-5	-14|-8	-58|-33											-14|-6	-13|-5							-14|-5	-13|-5			putative glucarate transporter
bcal0194							18|42	59|76																					80|88	79|87	putative oxidoreductase
bcal0198													-89|-21	380|392																	putative outer membrane protein
bcal0199							-43|-37	-10|-4	-18|3	-17|3									-11|-5	-10|-4											putative lipoprotein
bcal0200																			67|78	67|78											putative lipoprotein
bcal0206					-29|-6	-10|-5	-14|-8	773|793	-16|-6	-13|-5									-18|-5	-17|-4							-16|-4	-15|-3			putative pyruvate ferredoxin/flavodoxin oxidoreductase
bcal0207					-12|-6	-10|-5													-12|-5	-10|-4											4-hydroxyphenylpyruvic acid dioxygenase
bcal0214																													12|26	12|26	phenylacetic acid degradation protein PaaC
bcal0235a													-61|-45	-70|-45															-58|-49	324|343
bcal0237																	-152|-128	223|232							-98|-56	-66|-57					50S ribosomal protein L2
bcal0241															-23|-5	-23|-5															50S ribosomal protein L16
bcal0245																	49|56	48|55													50S ribosomal protein L24
bcal0249													-198|-159	-172|-159																	50S ribosomal protein L6
bcal0250																	-54|-19	-28|-19													50S ribosomal protein L18
bcal0253									-10|5	-14|4																					50S ribosomal protein L15
bcal0264									-122|-116	-107|-103									-122|-115	-121|-114									-134|-117	-133|-116	delta-aminolevulinic acid dehydratase
bcal0265											-68|-42	-65|-42																			putative GTP-binding cell division protein EngB
bcal0266																													38|62	247|257	putative cytochrome c4
bcal0275																							73|84	98|109							conserved hypothetical protein
bcal0278																							-18|-7	-165|-157							putative type IV pilus secretin
bcal0281					-71|-58	-74|-47			-71|-58	-74|-47									-67|-58	-74|-46							-71|-58	-71|-58			putative phosphohydrolase
bcal0287					-15|-4	-8|-3	-12|-5	-11|-4	-12|-4	-14|-2									-12|-3	-11|-2					13|31	18|31	-12|-3	-11|-2			putative outer membrane protein
bcal0288	-191|-183	-191|-183																													conserved hypothetical protein
bcal0303																									14|20	13|19					putative membrane protein
bcal0304															-31|-13	-106|-89															VacJ-like lipoprotein
bcal0308																									-11|-1	-11|-1					ABC-2 type transporter, membrane protein
bcal0323							-20|-10	-16|-10							-32|-9	130|150															Sec-independent protein translocase protein TatA
bcal0324																					-111|-98	299|304									Sec-independent protein translocase protein TatB
bcal0325																									-12|-3	-12|-3					Sec-independent protein translocase protein TatC
bcal0326																													84|94	251|269	serine peptidase, subfamily S1B
bcal0327																													60|73	59|72	conserved hypothetical protein
bcal0328					-26|9	4|18			-26|9	4|18							7|19	6|12													ubiquinol-cytochrome c reductase iron-sulfur subunit
bcal0334																					-127|-121	627|637									periplasmic solute-binding protein
bcal0337	-31|7	15|24																													putative type VI secretion system protein TssL
bcal0342															-40|-17	817|844	-15|2	-15|1													putative type VI secretion system protein TssC
bcal0344							-98|-81	-98|-81																							putative type VI secretion system protein TssE
bcal0345																	-17|8	1787|1793													putative type VI secretion system protein TssF
bcal0356			-105|-69	-86|-68																											putative quinone oxidoreductase
bcal0359							30|50	-14|-9																							putative lipoprotein
bcal0361	6|25	5|24																													putative methyltransferase
bcal0365													26|65	927|953							-75|-59	428|434	-69|-37	-74|-58					-74|-61	573|583	Major Facilitator Superfamily protein
bcal0385																											-13|-1	-13|-1			putative amino acid permease
bcal0399			-2|52	-142|-118																											anthranilate synthase component I
bcal0408	-124|-114	-123|-113																													putative phenylacetic acid degradation oxidoreductase paaZ
bcal0409							-12|-6	-12|-6																							putative phenylacetic acid degradation enoyl-CoA hydratase PaaF
bcal0418																	-88|-75	-88|-76			31|41	898|906									type I restriction enzyme specificity protein
bcal0420							-16|-9	2329|2335																							type I restriction component of type I restriction-modification system
bcal0436	-146|-138	-145|-137																													glyoxalase/bleomycin resistance protein/dioxygenase superfamily protein
bcal0442					-17|-10	-13|-9									-30|-11	-29|-10	-26|-10	-22|-9													LysR family regulatory protein
bcal0449																													-13|-4	-12|2	extracellular solute-binding protein
bcal0457			-185|-135	-26|0																											putative membrane protein
bcal0461															-22|4	-22|3															LysR family regulatory protein
bcal0472																	-16|-9	-16|-9					-126|-119	91|114							two-component regulatory system, response regulator protein
bcal0474			27|52	247|266																											conserved hypothetical protein
bcal0477													-147|-104	-134|-116							19|31	18|30	42|79	55|75							conserved hypothetical protein
bcal0481	85|92	-197|-187																													putative rod shape-determining protein
bcal0483																													-179|-154	-54|-43	glutamyl-tRNA amidotransferase subunit C
bcal0486																					32|40	31|42									putative polyphosphate kinase
bcal0492			-186|-145	-155|-144																											methionine biosynthesis protein MetW
bcal0501											-152|-129	-154|-128																			ATP-dependent protease HslV
bcal0505			-40|15	363|388																											tyrosine recombinase XerC
bcal0506																							52|60	52|60							conserved hypothetical protein
bcal0510											53|76	56|85													-64|-54	-65|-53					conserved hypothetical protein
bcal0518					-32|-4	-8|-3																					-12|-3	-12|-2			putative coniferyl aldehyde dehydrogenase
bcal0523											85|98	85|102																			flagellar assembly protein FliH
bcal0532											-165|-144	-198|-178																			conserved hypothetical protein
bcal0536	55|73	-181|-176	-29|28	9|28																											ferredoxin--NADP reductase
bcal0539											-4|24	3|23																			putative nitroreductase/p-nitrobenzoate reductase
bcal0540															3|20	831|859													-32|-24	-32|-24	putative ATPase
bcal0544					-25|-4	-25|-1			-25|-4	-9|4																					putative periplasmic dipeptide transport protein
bcal0549							-158|-145	280|291	-185|-179	593|607													-195|-189	681|690							putative exported protein
bcal0563													-119|-77	775|790									30|36	782|790							putative flagellar basal body P-ring formation protein FlgA
bcal0571			-39|-18	684|709																											flagellar P-ring protein precursor (basal body P-ring protein)
bcal0572															-161|-124	-142|-124															peptidoglycan hydrolase FlgJ (muramidase FlgJ)
bcal0575																									-89|-78	492|503					YcgR family protein
bcal0579							-125|-119	-116|-103																							LysR family regulatory protein
bcal0586													31|57	45|73																	glutathione reductase
bcal0594															-23|-6	163|186	-12|9	1323|1337													putative exported protein
bcal0595	86|96	87|96																													putrescine transport system permease protein
bcal0598													1|14	863|880																	putrescine ABC transport system, binding exported protein
bcal0606															-154|-119	-136|-119															putative transport related, membrane protein
bcal0616a			-62|-23	-32|-23																											putative membrane protein
bcal0618															-112|-75	-97|-73															PfkB family carbohydrate kinase
bcal0623																							-1|40	-6|14							putative exported protein
bcal0624																	-20|-3	-20|-3													putative outer membrane porin protein precursor
bcal0631																									-137|-126	-136|-125					putative hydroxymethylglutaryl-CoA lyase
bcal0633																									44|55	495|502					putative hydrolase
bcal0638							-161|-128	735|746																							LysR family regulatory protein
bcal0645															-118|-85	39|62															sulfate-binding protein precursor
bcal0666			-165|-125	-145|-124																											8-amino-7-oxononanoate synthase
bcal0675			73|80	-196|-179							32|56	32|54																			extracellular solute-binding protein
bcal0686													-151|-103	807|829							-123|-114	-136|-124									fumarylacetoacetate (FAA) hydrolase family protein
bcal0690																											46|70	45|69			conserved hypothetical protein
bcal0696											-149|-122	1590|1613																			putative 2',3'-cyclic-nucleotide 2'-phosphodiesterase precursor
bcal0704	27|45	26|44																													D-alanyl-D-alanine carboxypeptidase (penicillin-binding protein precursor)
bcal0719					-13|5	-13|4			-13|5	-13|4									-14|-4	-14|-4							-15|-4	-15|-4			CAIB/BAIF family protein
bcal0720													-167|-144	-160|-137					-9|-3	-149|-130											putative membrane protein
bcal0722					-188|-182	-187|-182																									C4-dicarboxylate transport protein
bcal0727	-196|-138	-108|-99																													putative magnesium chelatase subunit
bcal0730															-52|-22	-48|-22															ammonium transporter family protein
bcal0739	2|18	2|25																													phosphoglycerate mutase
bcal0740	5|15	-192|-178																											-154|-127	406|415	putative exported protein
bcal0748																													-70|-55	-70|-55	putative membrane protein
bcal0749							-37|-30	-37|-31	-36|-30	-38|-32					-48|-21	-50|-31	-37|-26	364|372	-38|-20	-38|-20			-38|-29	1519|1527							putative cytochrome c oxidase
bcal0753																	-15|2	-16|1			-26|-5	-26|-4	-11|-3	5|23			-12|-5	-12|-5			putative membrane protein
bcal0755	10|21	10|21																													putative membrane protein
bcal0756																	-114|-99	-114|-99													putative membrane protein
bcal0761																									-17|-5	-15|-4					conserved hypothetical protein
bcal0762																					-190|-171	1569|1583									putative methyl-accepting chemotaxis protein
bcal0765					-44|-7	857|862																									putative exported protein
bcal0778																									-81|-74	-81|-74					putative N-acetylglucosamine-6-phosphate deacetylase
bcal0781															-35|-9	-20|2	-20|-6	-20|-6													phosphotransferase system, IIbc component
bcal0792																									-12|-6	-12|-6					putative maleylacetoacetate isomerase
bcal0795							-11|-5	-11|-5							-22|-5	-22|-5			-12|-5	-12|-5											phosphopantetheine adenylyltransferase
bcal0806											17|37	16|36																			putative A/G-specific adenine glycosylase
bcal0815																									-150|-138	-149|-137					OstA-like protein
bcal0818																							-89|-79	-82|-66							putative arabinose 5-phosphate isomerase
bcal0824							-32|10	961|973																							putative membrane protein
bcal0839			63|98	-140|-118																											putative polysaccharide deacetylase
bcal0841											3|29	2|29																			putative membrane protein
bcal0846													-3|24	-3|23																	putative acyl-carrier protein reductase
bcal0850					-33|-5	-15|-4			-33|-5	-32|-4									-14|-4	-13|-3							-16|-4	-15|-3			glycolate permease
bcal0854	-158|-124	292|306																													GntR family regulatory protein
bcal0857											15|35	15|35																			putative exported protein
bcal0867													61|74	163|185									61|67	60|73							YjgF family protein
bcal0869			-30|9	-19|9																											threonine dehydratase biosynthetic
bcal0871																							-47|-41	35|63							conserved hypothetical protein
bcal0876																									-16|-7	-16|-7					putative ubiquinone biosynthesis protein
bcal0884																	-13|-6	821|836													putative acyl-CoA dehydrogenase oxidoreductase protein
bcal0887																											-29|-3	-29|-3			enoyl-CoA hydratase/isomerase family protein
bcal0890							-180|-173	209|218	-176|-155	-163|-154													-175|-165	-159|-150							thioesterase superfamily protein
bcal0893											13|43	-19|10																			phosphotransferase enzyme family protein
bcal0894											-124|-97	-124|-99																	-186|-179	1589|1601	putative exported protein
bcal0896																					-155|-140	-155|-145									4-hydroxythreonine-4-phosphate dehydrogenase
bcal0898											-129|-97	-123|-96																			putative membrane protein
bcal0901			77|94	-10|17							-9|39	11|39																			putative acyltransferase
bcal0906			-106|-45	1600|1628																											putative apolipoprotein N-acyltransferase
bcal0924																									-11|-5	-10|-4					putative glycerol uptake facilitator protein
bcal0925																											-15|10	2|21			putative glycerol kinase
bcal0927													-193|-165	255|277																	putative exported protein
bcal0934			-146|-100	-121|-99																											putative periplasmic cytochrome c containing protein
bcal0938a											-5|20	125|141																			conserved hypothetical protein
bcal0944																							-99|-93	337|348							DJ-1/PfpI family protein
bcal0953																					-11|-1	-11|-1									putative recombinase A
bcal0954															-14|14	-14|13															RecX family regulatory protein
bcal0957																									-107|-97	-109|-97			-189|-180	498|524	succinyl-CoA ligase alpha-chain
bcal0960																													64|82	63|81	O-antigen polymerase family protein
bcal0964																													59|74	59|75	conserved hypothetical protein
bcal0966																									-14|-8	-13|-7					conserved hypothetical protein
bcal1030																													15|22	14|21	Pirin-like protein
bcal1041															-8|36	582|605															putative membrane protein
bcal1071																	5|14	5|14													NAD dependent epimerase/dehydratase family protein
bcal1080													84|98	-95|-91																	multidrug resistance protein MdtB
bcal1083											-1|27	0|27																	-100|-92	829|836	putative exported alkaline phosphatase
bcal1089																	-18|-2	-18|-2													AnsC family regulatory protein
bcal1093									-99|-93	-100|-82													-98|-51	-103|-94							putative membrane protein
bcal1099													-75|-55	47|71																	putative release factor
bcal1104	-38|-32	-180|-174																													thiamine biosynthesis protein
bcal1110	-171|-135	18|30	-131|-114	401|420							-131|-111	-131|-111																			putative membrane protein
bcal1111											13|46	249|271																			Major Facilitator Superfamily protein
bcal1116											-45|-20	-44|-19																			extracellular solute-binding protein
bcal1139											71|97	107|132																			putative hydrolase
bcal1155																													65|76	177|184	putative maleate cis-trans isomerase
bcal1162a							-142|-136	-142|-136																							putative transposase
bcal1165																					-10|5	1580|1592									conserved hypothetical protein
bcal1201																													81|100	819|825	conserved hypothetical protein
bcal1214																	2|8	67|96			-1|6	-1|5									lipoamide acyltransferase component of branched-chain alpha-keto acid dehydrogenase complex
bcal1228											-48|23	-6|22																			putative L-serine dehydratase
bcal1230																							-184|-178	117|139							LysR family regulatory protein
bcal1236											32|56	-132|-107																			putative exported protein
bcal1238													-43|-27	23|36																	putative malonate transport-related system membrane protein
bcal1261			-186|-155	-173|-154																											putative transport-related membrane protein
bcal1265																									-187|-178	-186|-177					conserved hypothetical protein
bcal1269									-15|-9	-15|-9					-40|-6	-35|-6															putative phosphoglucomutase
bcal1270			-41|-13	-40|-13																											phosphate transport system, substrate-binding exported periplasmic protein
bcal1275																													71|88	79|85	phosphate regulon two-component regulatory system, response regulator protein
bcal1287											11|40	11|40																			putative acetyl-CoA synthetase
bcal1321																	51|63	-26|-6									-155|-147	-155|-146			glucosamine--fructose-6-phosphate aminotransferase (isomerizing)
bcal1326															-5|24	319|342															conserved hypothetical protein
bcal1342																			-15|-8	-56|-50											putative hydroxyquinol 1,2-dioxygenase
bcal1350					-8|-2	-8|-4			-9|-2	292|296																					two-component regulatory system, response regulator protein
bcal1357																	-82|-70	-82|-70			84|100	122|127							76|89	169|189	putative exported protein
bcal1365													20|54	29|53									-79|-73	197|214							putative lipoprotein
bcal1370			-174|-120	-32|-16																											iron uptake regulatory protein FecR
bcal1387																			84|90	791|801											putative phosphatase
bcal1390																							-95|-68	-92|-70							endoglucanase precursor
bcal1403a							-15|-9	-89|-79																							putative membrane protein
bcal1409															-31|-7	-25|-6															phosphoesterase family protein
bcal1413															57|95	-29|0															glutaminyl-tRNA synthetase
bcal1414							-89|-63	-89|-63																							putative hydrolase
bcal1417																							-161|-154	829|832							LysR family regulatory protein
bcal1423																			-13|-7	-13|-7											ABC transporter ATP-binding protein
bcal1431					-16|-10	-15|-10													-33|-9	-33|-9							-33|-8	-23|-8			putative ribose ABC transport system, substrate-binding exported protein
bcal1440																							-89|-80	-89|-80							LysR family regulatory protein
bcal1441													-106|-78	-113|-85																	SirA-like protein
bcal1446															-17|35	-26|-5	-17|-6	-21|-6			-126|-120	-37|-32									putative lipoprotein
bcal1448																													34|40	-138|-109	putative valyl-tRNA synthetase
bcal1451											51|83	37|59																			putative fosmidomycin resistance protein
bcal1457																									-168|-160	-168|-160					LysR family regulatory protein
bcal1465	-153|-146	-153|-145																													conserved hypothetical protein
bcal1475																	-13|-6	-12|-5													putative polysaccharide deacetylase
bcal1477													-180|-139	-147|-126																	LysR family regulatory protein
bcal1483																					-137|-131	-137|-131									50S ribosomal protein L35
bcal1490					-62|-44	-61|-43			-62|-44	-61|-43																	-47|-40	-51|-43			putative exported protein
bcal1492																			33|44	32|43	-3|6	-3|5									conserved hypothetical protein
bcal1500																									41|49	17|28					conserved hypothetical protein
bcal1503																									31|38	30|37					putative transcriptional regulator protein
bcal1505													-51|-22	-51|-22											-15|4	-13|3					conserved hypothetical protein
bcal1506																	-115|-103	444|451													N utilization substance protein A
bcal1520									-12|-6	-11|0																					putative lipoprotein
bcal1526									-11|-5	-14|10																					putative flp type pilus assembly protein
bcal1528															-19|58	-134|-108							-81|-72	401|408							flp type pilus assembly protein
bcal1531													-43|-18	-40|-16																	flp type pilus assembly protein
bcal1535													-125|-92	-73|-67																	putative membrane protein
bcal1537			-7|24	-6|22	42|48	38|56																	-28|-21	65|85							putative exported protein
bcal1539																					22|41	-15|-4	30|72	65|71							putative exported protein
bcal1540					-26|-20	-24|-19																									putative exported protein
bcal1542							15|21	-11|-6											-13|-4	-12|-3											TetR family regulatory protein
bcal1551					-10|-4	-17|-3			-18|-4	-17|-3																					ROK family regulatory protein
bcal1553																									20|33	19|33					putative ribonuclease
bcal1557					-9|12	-9|11	-12|-5	-12|-5	-9|12	-10|11															-57|-49	515|525					GntR family regulatory protein
bcal1622																	40|57	39|56							-74|-62	-74|-62					molybdenum-pterin binding protein II
bcal1625											28|55	29|54																			tRNA-dihydrouridine synthase A
bcal1632	-132|-107	134|139	28|79	67|78																											putative lipoprotein
bcal1636																							46|54	46|54							putative exported endonuclease
bcal1639																											63|78	62|77			putative oxidoreductase
bcal1643	11|43	14|42																													putative ATP/GTP binding protein
bcal1650											7|31	7|31																			conserved hypothetical protein
bcal1652													53|85	9|38			-23|-8	-21|-8													sulfate-binding protein precursor
bcal1656	17|48	28|47																													aliphatic sulfonate utilization regulatory protein SsuR
bcal1660			-50|-6	523|545																											putative ribose operon repressor
bcal1663							-11|-5	-11|-5	-10|5	-10|4									63|69	242|249									-89|-77	-85|-77	PrkA family serine protein kinase
bcal1671																													-158|-149	771|785	metallo peptidase, subfamily M23B
bcal1695											-44|-17	-43|-15																			ornibactin biosynthesis ABC transport protein
bcal1696																									15|22	9077|9087					ornibactin biosynthesis non-ribosomal peptide synthase
bcal1697			9|81	17|46																											ornibactin biosynthesis non-ribosomal peptide synthase
bcal1698			-59|-13	226|254																											ornibactin biosynthesis protein
bcal1699									-19|11	-19|10															43|49	256|266					putative L-ornithine 5-monooxygenase
bcal1718																							65|71	65|71							putative CoA-transferase
bcal1719																			-13|-6	-13|-6											putative citrate transporter
bcal1721																					-3|8	-3|7									putative transcriptional regulator
bcal1727													-33|12	-27|-23	45|100	84|100					87|94	87|93	-54|-48	-22|-9							precorrin-6Y C5,15-methyltransferase (decarboxylating)
bcal1732																	-14|5	-11|4	-11|5	-11|4											MarR family regulatory protein
bcal1754									-142|-136	-140|-135																					Major Facilitator Superfamily protein
bcal1762													-58|-47	231|255																	acetyltransferase (GNAT) family protein
bcal1777															-19|-5	2335|2350	-15|-3	-14|-6													TonB-dependent receptor
bcal1779													-51|-21	160|173																	ABC transporter ATP-binding protein
bcal1790							-20|5	-19|5																							putative iron-transport protein
bcal1791																									-182|-170	-181|-169					conserved hypothetical protein
bcal1795					-156|-150	-155|-150																									putative ATP-ase
bcal1809											3|27	2|26																			putative transport-related, membrane protein
bcal1821	12|34	121|135																													putrescine transport system permease protein
bcal1824							-14|-1	-13|0							57|74	12|24	7|19	7|19			18|32	18|32	-18|-9	-17|-8							putrescine-binding periplasmic protein precursor
bcal1844			41|96	40|53																											conserved hypothetical protein
bcal1861													15|42	-162|-154									26|33	646|674							acetoacetyl-CoA reductase
bcal1864															-27|-1	-26|0			-17|-10	-16|5											conserved hypothetical protein
bcal1868																			-12|-4	-11|-3											conserved hypothetical protein
bcal1872															14|36	14|28															putative nucleotide phosphoribosyltransferase
bcal1877			-108|-74	414|437																											protein HflK
bcal1878																									-123|-105	363|372					putative GTP-binding protein
bcal1889																													13|20	13|20	putative 23S rRNA (uracil-5-)-methyltransferase
bcal1895															16|27	16|27															putative acid phosphatase
bcal1896					-9|-3	-7|-2							-136|-106	-130|-105																	putative transferase
bcal1899	-81|-38	-80|-63																													DNA polymerase III subunit gamma
bcal1901	-24|-18	-24|-18																													transcription termination factor rho
bcal1906	-60|-54	91|107	64|92	1180|1204																									73|96	124|149	putative membrane protein
bcal1910					-11|-5	-9|-4			-17|14	-11|14																	-10|-3	-9|-2			acetoin:2,6-dichlorophenolindophenol oxidoreductase beta subunit
bcal1911																			35|42	187|194											acetoin:2,6-dichlorophenolindophenol oxidoreductase alpha subunit
bcal1912																			-13|-6	684|689											putative acetoin(diacetyl) reductase
bcal1923													30|51	30|51																	molybdopterin converting factor subunit 1
bcal1925							70|91	779|795																							threonine synthase
bcal1929																									-167|-158	386|407					putative undecaprenyl phosphate-alpha-4-amino-4-deoxy-l-arabinose arabinosy transferase
bcal1939																									-39|-5	-27|-4					putative integral membrane transport protein
bcal1940																									23|30	23|30					conserved hypothetical protein
bcal1947			-16|-7	270|290									31|40	32|40																	putative sigma factor
bcal1948	-171|-159	-171|-158			-29|2	-26|2	73|79	-4|0	-29|2	-26|2			40|79	90|114	35|79	662|675			73|80	178|185			-17|-8	880|909			-11|-4	-10|4			LysR family regulatory protein						UTR 85 nt long
bcal1955									-2|11	-2|10																	-37|-31	-5|10			putative membrane protein
bcal1957									-22|6	-21|-2																					putative sugar transferase
bcal1964																													-198|-187	-171|-152	putative thymidylate kinase
bcal1965							-141|-125	-140|-124					-183|-108	-127|-107	-139|-85	476|492	-144|-127	-152|-135					-146|-137	-145|-136			-140|-118	-139|-117			putative lipoprotein
bcal1967			-137|-85	764|787																											conserved hypothetical protein
bcal1968													-8|28	231|253																	putative acetyltransferase
bcal1979									-1|16	1162|1183																	3|18	3|18			putative fatty acid degradation protein
bcal1980							-17|-10	1078|1092																							putative acyl-CoA synthetase
bcal1983																													-56|-46	-56|-46	putative intracellular septation membrane protein
bcal1989			-136|-127	1175|1193							81|98	871|896																			putative carbohydrate kinase
bcal2000																							-160|-154	737|752							putative reductase
bcal2001							-25|-4	854|873																							LuxR superfamily regulatory protein
bcal2012																													-148|-139	-148|-139	putative oxidative stress related two-component regulatory system, sensor kinase protein
bcal2016													-154|-124	-61|-57	-131|-86	-94|-71	-102|-93	-101|-92					-134|-124	-124|-109							2-C-methyl-D-erythritol 4-phosphate cytidylyltransferase
bcal2021																									-10|5	405|415					putative penicillin-binding protein
bcal2031					-22|9	-11|-6	-11|-5	491|504	-22|9	-21|8									-11|-5	-11|-5									36|49	35|48	putative membrane protein
bcal2037																					-18|-12	343|348									putative ureidoglycolate hydrolase
bcal2041			36|98	534|557																											hydantoin racemase
bcal2046																									-3|10	-2|10					conserved hypothetical protein
bcal2063	29|55	29|54																							-173|-123	435|446					inosine-5'-monophosphate dehydrogenase
bcal2065									-14|-8	-13|-7																					conserved hypothetical protein
bcal2074																	22|28	66|81													phosphoenolpyruvate synthase
bcal2079																									-15|-1	586|597					acyl-[acyl-carrier-protein]--UDP-N-acetylglucosamine O-acyltransferase
bcal2082															-22|-6	-21|-5															chaperone protein Skp precursor
bcal2085																											43|50	43|50			1-deoxy-D-xylulose 5-phosphate reductoisomerase
bcal2088																	-18|-5	-17|-4													ribosome recycling factor
bcal2097													31|51	43|58																	putative membrane protein
bcal2098	-32|13	273|289																													putative chromosome partition protein
bcal2106																									-43|-34	45|57					glutathione peroxidase
bcal2109																					-190|-174	-189|-174									DNA repair protein
bcal2114							-54|-48	-53|-47	-54|-48	-53|-47					-22|6	-15|6	-16|-6	-15|-8	-54|-48	-17|-5			25|68	45|67					-17|-7	10|27	uracil DNA glycosylase superfamily protein
bcal2120																					-192|-175	-2|6									LysR family regulatory protein
bcal2123															-30|7	-14|7															conserved hypothetical protein
bcal2125																									-42|-35	-41|-34					putative acetyltransferase
bcal2134			13|59	80|95																											RND family efflux system transporter protein
bcal2141																													-36|-13	-47|-32	cytochrome O ubiquinol oxidase protein
bcal2143																													-17|-6	-16|-5	ubiquinol oxidase polypeptide I
bcal2144													-68|-21	-47|-20																	ubiquinol oxidase polypeptide II precursor
bcal2149					-10|-4	-8|-3													-13|-3	-13|-4											HhH-GPD superfamily base excision DNA repair protein
bcal2155																									9|18	9|29					serine acetyltransferase
bcal2162							57|81	-10|-6																							putative FkbP-type peptidyl-prolyl cis-trans isomerase
bcal2174	-140|-128	-139|-127																													conserved hypothetical protein
bcal2175					-27|-4	-27|-4			-27|-4	-27|-4																					conserved hypothetical protein
bcal2181																									-55|-42	1291|1299					CTP synthase
bcal2182					-15|-9	-13|-8			-15|-9	-13|-8																	-15|-8	-13|-7			conserved hypothetical protein
bcal2196																	63|73	61|73													HesB family protein
bcal2202																									66|87	666|678					putative iron-sulfur binding protein
bcal2206											26|52	25|50																			phasin-like protein
bcal2208																											-14|-7	-13|-6			dihydrolipoamide acetyltransferase component of pyruvate dehydrogenase complex
bcal2211																													72|90	76|86	two-component regulatory system, response regulator protein
bcal2213	27|58	26|48																													oligopeptidase A
bcal2223																					-104|-91	32|37									putative nitrogen regulation protein NR(II)
bcal2226	-118|-88	-78|-67																													putative molybdopterin-binding protein
bcal2230							-50|-44	3498|3504									-38|-30	4183|4196					-70|-17	1632|1640							putative ATP-dependent helicase
bcal2235	-171|-163	-170|-162																													putative acyl-CoA dehydrogenase
bcal2236									-13|13	-14|12																	-12|-4	-12|-3			LysR family regulatory protein
bcal2247											19|48	14|43																			periplasmic glutamate/aspartate-binding protein
bcal2249									-10|-4	594|599									-10|-4	15|43											serine peptidase, family S33
bcal2250											15|42	516|526																			LysR family regulatory protein
bcal2273																							40|69	252|259							conserved hypothetical protein
bcal2278																							-189|-161	-186|-161							IS1356 transposase
bcal2284					-95|-89	1554|1559													-102|-88	-101|-87							-94|-87	-197|-190			acetyl-coenzyme A synthetase
bcal2286			36|78	56|77							29|57	28|56																	-184|-176	116|140	putative membrane protein
bcal2299																													-6|16	478|493	putative permease protein
bcal2302																					-179|-165	-128|-124									excinuclease ABC subunit B
bcal2304																											-13|-3	-19|-2			putative D-beta-hydroxybutyrate dehydrogenase
bcal2316	-21|21	-7|20																													putative exported protein
bcal2318	60|100	10|24																													conserved hypothetical protein
bcal2319																							-116|-85	-125|-101							conserved hypothetical protein
bcal2320	15|25	170|176	-200|-188	-199|-190																											putative aminotransferase
bcal2327					-14|-8	-12|-7																									putative acyl-CoA dehydrogenase family protein
bcal2334															-33|-11	-31|-10															NADH-ubiquinone oxidoreductase I chain K
bcal2337																			-16|-5	429|435											NADH dehydrogenase I chain H
bcal2343																													30|64	47|64	NADH dehydrogenase I chain B
bcal2344											5|36	18|44																			NADH dehydrogenase I chain A
bcal2348	31|56	1763|1769																													polyribonucleotide nucleotidyltransferase
bcal2353											-60|-21	-40|-22																			putative sulfate transporter
bcal2354																	69|82	69|76													2-isopropylmalate synthase
bcal2355			-8|12	-7|12																											putative phosphatidyltransferase
bcal2393															-84|-64	-70|-43	-82|-65	-82|-65													conserved hypothetical protein
bcal2394											16|39	15|38																			Maf-like protein
bcal2401																					-60|-41	97|105									putative exported protein
bcal2417																									-58|-46	-58|-46					putative DNA translocase
bcal2426																							-187|-181	-88|-79							putative membrane protein
bcal2429													46|83	37|57							69|77	-199|-195									putative cytochrome C precursor-related protein
bcal2430																													32|45	31|44	putative ATPases
bcal2432			-126|-97	515|543																											putative benzoate membrane transport protein
bcal2448	-172|-126	10|22																													putative phenazine biosynthesis-like protein
bcal2453	3|34	26|34																													putative membrane protein
bcal2498							-129|-123	401|405							-140|-120	-139|-119	-103|-73	-101|-72	-129|-122	1148|1153	-96|-87	-95|-86			-191|-179	750|757			-186|-157	1149|1164	transposase
bcal2604							-12|-6	-12|-6	-12|-6	-13|8					-41|-3	-20|3			-12|9	-12|8											conserved hypothetical protein
bcal2609																	55|67	54|69													periplasmic histidine-binding protein
bcal2615					-6|11	-6|10	3|9	-6|9	-6|11	-6|10							-8|7	-8|6	-19|12	-4|10							-4|12	-3|10			putative exported outer membrane porin protein
bcal2620					-11|-5	-13|5																					-10|-3	-3|14			AraC family regulatory protein
bcal2623					-9|11	-9|10			-11|11	-11|10																	-13|1	-6|10			putative aldehyde dehydrogenase
bcal2624					-12|-6	194|199																									putative aromatic hydrocarbon catabolic dehydrogenase
bcal2625					-10|-4	-9|-4			-10|-4	709|715									-10|-3	649|653							-10|-3	-9|-3			Major Facilitator Superfamily protein
bcal2633											-5|29	21|47																			putative DNA-binding protein
bcal2646	59|79	-39|-21									-62|-9	1062|1077																			methionyl-tRNA synthetase
bcal2647																	3|10	3|10													putative membrane protein
bcal2656																	-102|-90	-101|-87													putative cobyric acid synthase protein
bcal2663			-2|14	3|27																											putative nicotinate-nucleotide--dimethylbenzimidazole phosphoribosyltransferase
bcal2676																			-121|-98	861|881					-104|-93	-103|-92					aminopeptidase A
bcal2681															63|77	-189|-172															putative sulfate adenylyltransferase subunit 1
bcal2700																													-30|-21	213|237	putative oxidoreductase
bcal2705																									-73|-65	-70|-58					ABC transporter ATP-binding protein
bcal2718					-7|6	-6|6			-7|6	-5|6					-136|-94	-77|-50	-10|8	-9|8									-6|6	-5|6			quinolinate synthetase A
bcal2722													-113|-88	566|579									-127|-51	-56|-50							phosphoribosylglycinamide formyltransferase
bcal2726	30|39	29|38																													putative DNA/pantothenate metabolism flavoprotein
bcal2730																	-112|-92	-107|-91	-10|-1	-108|-92									-109|-85	-108|-90	putative ATP-dependent Clp protease ATP-binding subunit
bcal2732							-89|-82	-89|-82							-34|-3	-34|-8	-17|-2	-17|-2	-90|-83	-90|-83									-103|-74	-90|-84	cold shock-like protein
bcal2751																					-29|-14	-28|-13									putative ketopantoate reductase
bcal2752					33|39	34|39	-174|-149	490|513	33|39	34|39			-142|-103	544|553			-17|-8	499|504	33|39	369|375			-133|-103	274|287							putative membrane protein
bcal2768											-5|36	17|36																			putative UDP-N-acetylenolpyruvoylglucosamine reductase
bcal2772			-168|-120	777|796																											putative AMP-binding enzyme
bcal2773																							-95|-88	399|403							putative integrase/recombinase
bcal2778																					72|87	816|824	19|26	823|849							putative permease protein
bcal2783													18|73	61|75																	putative cyclopropane-fatty-acyl-phospholipid synthase
bcal2785																					30|42	472|477	-79|-71	-78|-70							putative peptide methionine sulfoxide reductase
bcal2789							54|60	54|60					-175|-152	-174|-151					53|61	-176|-164											AnsC family regulatory protein
bcal2793																			-159|-145	561|584											Major Facilitator Superfamily protein
bcal2796					-15|-9	1143|1148																									putative benzoylformate decarboxylase
bcal2797	-92|-83	-92|-84																													LysR family regulatory protein
bcal2798					-12|-6	1235|1241			-32|-6	1235|1241																					putative D-arabinitol 4-dehydrogenase
bcal2802	-78|-47	-61|-46																													putative esterase
bcal2804																											-11|-4	-10|-3			putative sugar ABC transporter ATP-binding protein
bcal2805																									-121|-110	40|46					putative haloacid dehalogenase hydrolase
bcal2808					-17|-3	-10|-5			-12|-6	-10|-5																					putative periplasmic ABC transporter substrate-binding component
bcal2811																									81|87	1|9					sorbitol dehydrogenase
bcal2816													-180|-167	-179|-166																	S-formylglutathione hydrolase
bcal2819					34|70	54|69			34|70	53|69			-185|-179	1027|1046													54|72	54|71			putative permease protein
bcal2820															-32|7	-22|7															efflux system outer membrane protein
bcal2823					-19|26	30|34																									TetR family regulatory protein
bcal2824							-120|-108	-185|-168					-183|-141	-166|-140									-177|-168	-141|-130							isochorismatase family protein
bcal2826a					-184|-178	-8|5	-52|34	-191|-178	-184|-178	-9|5																					putative membrane protein
bcal2830							-124|-114	-123|-113											-124|-113	-124|-113											two-component regulatory system, sensor kinase protein
bcal2831													-153|-138	-152|-137									-35|-18	-13|7							two-component regulatory system, response regulator protein
bcal2832											-43|-10	-32|-11																			D-alanyl-D-alanine carboxypeptidase/endopeptidase (penicillin-binding protein precursor)
bcal2833					-15|-9	-14|-9													-15|-8	178|182							-15|-8	-14|-8			putative membrane protein
bcal2844			84|94	488|501											17|37	16|36															putative branched-chain amino acid aminotransferase IlvE
bcal2918																	52|59	263|270													molybdopterin biosynthesis protein
bcal2919									70|83	70|83																	70|85	70|85			oligoribonuclease
bcal2920	-7|31	8|30											-175|-129	-158|-129																	metallo peptidase, subfamily M48A
bcal2923	13|30	18|30																													putative cobalamin biosynthesis membrane protein
bcal2925																													-179|-168	-178|-167	50S ribosomal protein L19
bcal2928													-187|-137	-160|-136							-161|-139	-44|-39									30S ribosomal protein S16
bcal2931																	2|24	960|979									81|87	183|194			radical SAM superfamily protein
bcal2934																					-25|-5	605|616									electron transfer flavoprotein alpha-subunit
bcal2940													-194|-166	-117|-112							45|52	45|52									putative histone deacetylase-family protein
bcal2941	-198|-182	-136|-128																													putative exported transglycosylase
bcal2942	-33|-12	-32|-11																													cysteine synthase
bcal2951			-61|-1	137|153																											cytidylate kinase
bcal2954													-125|-113	-168|-157																	P-protein (bifunctional includes: chorismate mutase and prephenate dehydratase)
bcal2958							-200|-193	-199|-193	-199|-193	-199|-193					-19|-3	-19|-3			-199|-193	-199|-193											putative ompA family protein
bcal2965c																									87|99	86|98					conserved hypothetical protein
bcal2973																													-1|40	12|40	putative exported protein
bcal2975																									-132|-121	463|472					possible regulatory protein
bcal3004	52|67	-17|-3	-166|-127	-147|-127																											putative chorismate mutase
bcal3008																	-28|-8	-28|-8													putative outer membrane porin protein
bcal3023											7|34	6|32																			putative chloride-channel protein
bcal3024	7|37	10|37																													putative exported protein
bcal3029					-8|-2	-7|-2													-12|-1	-12|-1											putative alkane monooxygenase
bcal3030	-50|-34	79|95																													seryl-tRNA synthetase
bcal3038																	-17|-10	-16|-9									-19|-13	-18|-12			ABC transporter ATP-binding component
bcal3041					-14|-6	-13|-5	-14|-7	-13|-6	-33|-6	-24|-4									-15|-5	-13|-4							-15|-5	-13|-4			maltose-binding protein
bcal3042											-140|-96	1077|1101																			glucose-6-phosphate 1-dehydrogenase
bcal3043					-10|11	-10|10	-9|-2	-9|-2	-13|11	-13|10									-9|-1	-9|-1							-9|-1	-9|-1			6-phosphogluconolactonase
bcal3044															-23|-10	-23|-10	-20|-12	-20|-12													glucokinase
bcal3048											-51|-22	-51|-22																			conserved hypothetical protein
bcal3053																	67|73	58|75					-11|-5	-48|-42							3,4-dihydroxy-2-butanone 4-phosphate synthase
bcal3055															-55|-29	-38|-11	-38|-8	-45|-29													probable N utilization substance protein B
bcal3062													-141|-106	183|203					-42|-36	-9|-4											conserved hypothetical protein
bcal3073	-39|-8	404|409																													conserved hypothetical protein
bcal3074																					-81|-71	317|324									conserved hypothetical protein
bcal3093							3|51	186|203																							conserved hypothetical protein
bcal3100																									-187|-171	-187|-168					putative branched-chain amino acid transport system, permease component
bcal3103											-12|39	5|33																			UreD-family accessory protein
bcal3107			51|96	70|95																											urease accessory protein
bcal3117													-116|-107	122|147																	UDP-glucose epimerase
bcal3124																					-23|-6	864|872									glycosyltransferase
bcal3130																									-108|-97	1200|1216					ABC transporter ATP-binding protein
bcal3144																	45|52	45|52													rubredoxin
bcal3145											-57|-16	-37|-9																			putative kinase
bcal3155																									31|43	31|43					putative amino acid dehydrogenase
bcal3158			-197|-154	-161|-154																											conserved hypothetical protein
bcal3159											19|42	7|31																			conserved hypothetical protein
bcal3165															76|99	108|135															probable exported hydrolase
bcal3166																					-54|-48	-53|-47									putative lipoprotein
bcal3175																							-161|-154	112|137							putative membrane protein
bcal3176																													-183|-164	363|377	AraC family regulatory protein
bcal3187					-114|-93	-113|-92																	-29|-21	-28|-20			-109|-91	-108|-90			putative oxidoreductase
bcal3203																					26|32	25|31									putative periplasmic TolB protein
bcal3204															-24|-5	-24|-5															putative OmpA family lipoprotein
bcal3205a																									29|42	-146|-136					putative phage-related regulator
bcal3219													74|94	74|102																	UDP-3-O-[3-hydroxymyristoyl] N-acetylglucosamine deacetylase
bcal3250	-195|-180	-194|-179											-199|-188	739|756									-44|-35	-43|-34					-50|-42	1155|1170	putative transposase
bcal3260									-13|-7	-12|-6							-40|-6	-182|-162	-13|-7	-21|5											conserved hypothetical protein
bcal3262																					-53|-47	-53|-47									DnaA-homolog protein Hda
bcal3268																									-188|-178	1890|1896					chorismate binding enzyme
bcal3269															50|70	706|723															putative DnaJ chaperone protein
bcal3270																					90|100	121|133									putative DnaK chaperone protein
bcal3276							-171|-154	-170|-156									-174|-155	-174|-156	-160|-154	-160|-153											putative ATP-NAD kinase/inorganic polyphosphatase
bcal3286															38|81	38|49							-191|-180	339|362							cobalamin adenosyltransferase protein
bcal3287											29|48	31|47																			putative FAD-binding oxidase
bcal3288													-192|-143	762|767																	putative glycolate oxidase subunit GlcD
bcal3289															-25|4	-25|3															putative glycolate oxidase subunit GlcE
bcal3291			-32|56	27|55							1|37	-28|-8																			conserved hypothetical protein
bcal3297															37|52	-103|-87															putative ferritin DPS-family DNA binding protein
bcal3299																													-66|-56	-65|-55	peroxidase/catalase KatB
bcal3303																							-197|-184	29|38							putative queuosine S-adenosylmethionine:tRNA ribosyltransferase-isomerase
bcal3318											-78|-49	-77|-49																			putative RNA-methylase protein
bcal3326					-15|5	-14|5			-10|5	-9|5																					NAD(P) transhydrogenase subunit alpha
bcal3329													-4|43	18|42																	tRNA (5-methylaminomethyl-2-thiouridylate)-methyltransferase
bcal3330																													67|87	66|86	putative glutamate synthase
bcal3333			-40|15	85|113																											putative ubiquinone biosynthesis-related protein
bcal3338	-28|-1	-14|1									-35|-6	318|343																			holliday junction DNA helicase
bcal3345															-22|19	-2|18															conserved hypothetical protein
bcal3348							-84|-78	-83|-77																							50S ribosomal protein L13
bcal3350																					-91|-80	789|803									conserved hypothetical protein
bcal3358									-81|-72	-106|-101																					periplasmic glutamate/aspartate-binding protein
bcal3361	3|36	-43|-31																													adenylosuccinate lyase
bcal3364													-158|-128	-145|-132																	putative gluconokinase
bcal3365							-13|-7	1266|1280	-15|7	-14|7									-15|-7	1255|1280											putative gluconate permease
bcal3367																													-51|-41	-50|-40	phosphogluconate dehydratase
bcal3372																					-197|-183	108|116									putative lipoprotein
bcal3374													-47|-27	-47|-26																	putative transport-related membrane protein
bcal3376																					70|82	542|564									dihydrodipicolinate reductase
bcal3385																			-126|-120	50|62							-126|-119	55|63			putative L-idonate 5-dehydrogenase
bcal3387	-147|-137	-147|-139																													LysR family regulatory protein
bcal3388																											-12|-4	-10|-3			glyceraldehyde 3-phosphate dehydrogenase 1
bcal3389	57|72	57|72																													transketolase 1
bcal3396							-197|-191	-197|-191	-197|-179	-197|-179									-197|-178	-197|-178											putative thiamine-monophosphate kinase
bcal3403					-12|-6	-10|-5																									L-arabinose transport system, permease protein
bcal3405					-16|4	-15|0			-14|4	-12|0																					putative L-arabinose transport system, exported protein
bcal3427																	-52|-45	-51|-44													histone H1-like protein
bcal3429			-111|-64	2535|2551																											putative ribonucleoside reductase
bcal3431	11|40	25|46																													putative exported protein
bcal3432																					-84|-75	-83|-74									cytochrome c assembly protein
bcal3437													52|84	51|74																	putative (di)nucleoside polyphosphate hydrolase
bcal3439					-15|-9	-173|-162			-15|-9	-173|-162																	-15|-7	-173|-162			glutamate 5-kinase
bcal3443											14|54	24|53																			octaprenyl-diphosphate synthase
bcal3444	48|59	47|58																													putative membrane protein
bcal3449																			-65|-49	91|97											conserved hypothetical protein
bcal3452															-191|-177	-190|-176															arginine biosynthesis bifunctional protein ArgJ
bcal3460													-66|-45	-175|-154	-90|-34	-48|-33							49|56	97|122							D-alanine--D-alanine ligase B
bcal3461																							41|52	41|52							UDP-N-acetylmuramate--alanine ligase
bcal3462																									44|52	1087|1099					UDP-N-acetylglucosamine--N-acetylmuramyl-(penta peptide) pyrophosphoryl-undecaprenol N-acetylglucosamine transferase MurG
bcal3464																	-30|-12	-29|-11													UDP-N-acetylmuramoylalanine--D-glutamate ligase
bcal3465																													9|28	436|448	phospho-N-acetylmuramoyl-pentapeptide-transferase
bcal3466																	-18|-10	1123|1130													UDP-N-acetylmuramoylalanyl-D-glutamyl-2,6-diami nopimelate--D-alanyl-D-alanyl ligase
bcal3470																					-198|-192	285|290									S-adenosyl-methyltransferase MraW
bcal3471																											-106|-98	-104|-97			protein mraZ
bcal3473																	-14|16	-7|15													putative outer membrane porin
bcal3474							-80|-55	1564|1589																							long-chain-fatty-acid--CoA ligase
bcal3492			35|65	34|55																											putative exported protein
bcal3495					-13|-5	-12|-4																									outer membrane porin lipoprotein precursor
bcal3498															37|83	58|83															binding-protein-dependent transport systems inner membrane component
bcal3501											-12|16	-11|16																			flagellar biosynthetic protein FliR
bcal3505															-59|-36	-57|-35	-51|-35	-50|-33													flagellar motor switch protein FliN
bcal3506							27|33	833|856	26|32	25|33									26|34	26|34							13|34	13|36			flagellar motor switch protein FliM
bcal3507	-73|-61	-72|-60																													flagellar FliL protein
bcal3510													-182|-151	-173|-151																	LysR family regulatory protein
bcal3522			47|95	71|93																											type II secretion system protein H
bcal3527																													-81|-40	-68|-39	type II secretion system protein D
bcam0001a													-101|13	-62|-35																	conserved hypothetical protein
bcam0017													-197|-178	777|800																	LysR family regulatory protein
bcam0037					-12|-6	-10|-5																									2,4'-dihydroxyacetophenone dioxygenase
bcam0038	-180|-165	-175|-165																													AraC family regulatory protein
bcam0055															-129|-105	-90|-70															GTP cyclohydrolase I
bcam0057	43|61	76|89																													p-hydroxybenzoate hydroxylase
bcam0058					-21|4	-21|3			-19|4	-13|3																					3-oxoadipate CoA-transferase subunit A
bcam0063									-12|-6	-11|-6																					putative 4-hydroxybenzoate transporter
bcam0064																									-175|-141	-168|-140					conserved hypothetical protein
bcam0077									3|26	101|113																	-10|27	3|26			putative flavoprotein monooxygenase
bcam0092													-62|-46	-62|-46																	conserved hypothetical protein
bcam0098																					-84|-72	292|303									putative ABC transporter system permease
bcam0107							-129|-123	599|603																							LysR family regulatory protein
bcam0108																											-16|-1	-15|0			Major Facilitator Superfamily protein
bcam0119																	-19|-6	-14|-1													putative exported protein
bcam0138													-59|48	23|47																	phosphoglycerate mutase family protein
bcam0140																											1|14	0|13			putative short-chain dehydrogenase
bcam0148																							-157|-147	1762|1774	-14|-2	1999|2010			-155|-137	2216|2231	conserved hypothetical protein
bcam0153																											-9|-1	-8|0			2-keto-3-deoxygluconate permease
bcam0178					-11|-5	-10|-5			-19|-5	-19|-5																	-19|-4	-19|-5			putative periplasmic solute-binding protein
bcam0179																					-75|-61	319|324									putative mechanosensitive ion channel protein
bcam0238a																					-194|-185	-193|-185									H-NS histone family protein
bcam0286							-13|-7	-13|-7																							putative alcohol dehydrogenase
bcam0311													-150|-108	-128|-99																	putative 6-phosphofructokinase
bcam0318																													23|40	2139|2155	putative cation-transporting ATPase
bcam0324																													-176|-138	-158|-136	putative type IV secretion system protein VirB1
bcam0332	-161|-147	333|350																													putative type IV secretion system protein VirB9
bcam0363																			-11|-5	5|23							-11|-4	-11|-4			putative lipoprotein
bcam0364															-72|-56	156|183							-66|-60	-21|-9	-13|-7	-13|-7	51|76	-21|-6			putative lipoprotein
bcam0383			-111|-86	-111|-85																											putative lipoprotein
bcam0398																	-23|-8	-23|-8													conserved hypothetical protein
bcam0411									-89|-76	662|667													-86|-78	-86|-72							MgtC family protein
bcam0418							-74|-68	133|139																							conserved hypothetical protein
bcam0447			-116|-92	-116|-92																											putative exported multicopper oxidase
bcam0451											21|45	22|44																			putative extracellular endonuclease/exonuclease/phosphatase family protein
bcam0459											12|31	12|31																			cysteine desulfurase
bcam0465																											-10|-3	-10|-3			Major Facilitator Superfamily protein
bcam0467									-11|-5	-10|-5																	-10|-3	-10|-3			conserved hypothetical protein
bcam0472																													-85|-59	-194|-187	Rieske [2Fe-2S] protein
bcam0518	-168|-138	-146|-137																													LysR family regulatory protein
bcam0528																	37|49	36|48													putative oxidoreductase/short-chain dehydrogenase
bcam0537															-27|9	-12|14															serine peptidase, family S33
bcam0572													-15|-3	670|681																	conserved hypothetical protein
bcam0575							72|85	411|415																							LysR family regulatory protein
bcam0583							-90|-84	-114|-106											-90|-83	662|669											AraC family regulatory protein
bcam0586																													-63|-41	747|760	LysR family regulatory protein
bcam0589							-12|-5	-12|-5																							conserved hypothetical protein
bcam0604																											-12|-5	-11|-4			ornithine cyclodeaminase
bcam0610													31|76	46|75																	putative ligand binding protein
bcam0618	-138|-130	-137|-129																													two-component regulatory system, response regulator protein
bcam0619					-69|-63	-68|-63	-196|-172	243|263																							putative membrane protein
bcam0631	-142|-134	192|211											-197|-150	-189|-166																	AraC family regulatory protein
bcam0647															-53|21	-8|21															putative ring-hydroxylating beta subunit
bcam0651							-21|-8	-20|-7																							Major Facilitator Superfamily protein
bcam0663					-9|11	-9|10			-10|11	-11|10									-9|1	-9|0							-9|1	-13|0			putative gram-negative porin
bcam0673							-13|-7	-13|-7																							IclR family regulatory protein
bcam0679																			78|84	67|73					-9|-1	-10|-1					conserved hypothetical protein
bcam0687					-11|-5	-127|-123																									putative threonine efflux pump
bcam0689			-43|-1	-24|-1																											putative membrane protein
bcam0694																							-166|-158	1265|1282							putative membrane protein
bcam0699							-14|-8	-13|-7																							putative exported dehydrogenase
bcam0703			34|77	57|76																											putative glutathione S-transferase
bcam0716			9|44	16|44																											putative exported protein
bcam0734													88|97	428|439																	putative 4-hydroxyphenylacetate 3-hydroxylase
bcam0744																			-11|-2	-11|-2											Major Facilitator Superfamily protein
bcam0748											-15|24	-25|-4																			putative diguanylate cyclase
bcam0751							-14|-8	-14|-8	-14|13	-15|12																					LysR family regulatory protein
bcam0756													45|91	64|91																	GntR family regulatory protein
bcam0778															38|90	70|89															OmpA family protein
bcam0785																									37|48	66|82					conserved hypothetical protein
bcam0805									-12|-6	-11|-5																					muconate cycloisomerase I 1
bcam0806																													-46|-30	-197|-175	putative cat operon regulatory protein
bcam0810																											-9|13	-3|12			putative aromatic oxygenase
bcam0821											14|39	14|43																			putative methyl-accepting chemotaxis protein
bcam0841							-11|-4	-11|-4					-182|-149	-161|-142			-17|-5	-18|-5													putative exported protein
bcam0860													-172|-128	-150|-129											-90|-70	185|193					glycosyltransferase
bcam0863							-14|-7	1148|1159																							putative glycosyltransferase
bcam0904	-138|-103	-131|-106																													DNA polymerase I
bcam0905																							19|29	28|57							putative NADH dehydrogenase
bcam0906	28|60	37|59																													putative dienelactone hydrolase family protein
bcam0914																							-124|-117	1037|1044							putative exported protein
bcam0927											-172|-143	-171|-142																			multidrug efflux system transport protein
bcam0933			55|97	91|105																											Major Facilitator Superfamily protein
bcam0934			-126|-90	-113|-89																											efflux system transport protein
bcam0944													-59|-26	-40|-30																	putative lipoprotein
bcam0955																			-17|-8	799|803											binding-protein-dependent transport system protein
bcam0967																													-11|-2	-27|-2	putative succinate dehydrogenase cytochrome b556 subunit
bcam0969																													64|88	69|75	succinate dehydrogenase flavoprotein subunit
bcam0970															-144|-135	223|246															succinate dehydrogenase iron-sulfur protein
bcam0972															-172|-152	-167|-138									-87|-76	-87|-76					citrate synthase
bcam0990																					-43|-32	-43|-32									N-(5'-phosphoribosyl)anthranilate isomerase
bcam1007																	4|11	3|10			-1|7	241|252									putative polysaccharide biosynthesis protein
bcam1011	52|67	52|67																													putative acetyltransferase
bcam1017																													-64|-15	-24|-15	formate dehydrogenase, major subunit (pseudogene)
bcam1020									-13|-7	-13|-7									-13|-7	576|581											formate dehydrogenase, cytochrome b556 (FDN) subunit
bcam1023							-31|-14	-31|-14																							putative selenocysteine-specific elongation factor
bcam1113	-134|-122	-134|-122																													putrescine transport protein
bcam1122			25|79	-101|-93																											putative taurine dioxygenase
bcam1131																					-2|6	-1|6									LysR family regulatory protein
bcam1160							-32|-8	1696|1713																							putative cyclic-di-GMP signaling protein
bcam1167			13|72	991|1018																											conserved hypothetical protein
bcam1170													6|40	987|1009																	putative GMC oxidoreductase
bcam1178																									-165|-159	-166|-159					aerobic cobaltochelatase CobS subunit
bcam1188									-15|-9	-21|-5																	-15|-7	-14|-7			putative L-asparaginase II
bcam1199															-25|-6	-25|3					30|42	30|41									two-component regulatory system, response regulator protein
bcam1204											28|55	-15|7																			alanine racemase, catabolic
bcam1205									-13|-5	-13|7									-13|-5	-13|-5											putative membrane protein
bcam1207							-138|-131	-138|-131							24|65	73|78															ABC transporter ATP-binding membrane protein
bcam1216																													-3|19	2|19	alkyl hydroperoxide reductase subunit F
bcam1222											-35|-8	-34|-7																			putative cytochrome
bcam1225											9|31	10|31																			putative membrane protein
bcam1228							61|88	2424|2444																							putative polysaccharide biosynthesis protein
bcam1249											17|44	-133|-114																			putative CDP-alcohol phosphatidyltransferase
bcam1250									-49|-43	823|831																					probable acetyl-CoA hydrolase/transferase
bcam1254	-144|-138	-144|-138																					-164|-129	-159|-138							MarR family regulatory protein
bcam1257			4|53	31|45									-109|-35	-86|-59																	MerR family regulatory protein
bcam1261													-100|-70	-99|-70	-123|-77	820|843							-86|-77	825|837							putative membrane protein
bcam1265					-13|-7	1618|1622																									putative amino acid permease
bcam1268													-171|-145	-136|-127																	putative FAD-binding oxidoreductase
bcam1270	-161|-154	-116|-109																													LysR family regulatory protein
bcam1271					-10|-4	-9|-4																									gentisate 1,2-dioxygenase
bcam1272																									-151|-103	-116|-98					putative fumarylpyruvate hydrolase
bcam1274					-11|11	-11|10			-11|11	-12|10																					3-hydroxybenzoate-6-hydroxylase
bcam1275					-16|-7	1091|1096																									putative 3-hydroxybenzoate transporter
bcam1300					-12|-6	-10|-5																									protocatechuate 3,4-dioxygenase beta chain
bcam1309					-21|5	-25|-7																									gamma-glutamyltransferase precursor 2
bcam1316b					-104|-98	-103|-98			-104|-98	-104|-99																					conserved hypothetical protein
bcam1334																													-124|-107	1347|1368	conserved hypothetical protein
bcam1342																					-129|-123	-129|-123									putative sigma-54 interacting transcriptional regulator
bcam1357																					-143|-132	1615|1630									gluconate 2-dehydrogenase flavoprotein subunit
bcam1362											-140|-109	-137|-108																			putative penicillin-binding protein
bcam1364			-1|53	1178|1201																											putative NAD dependent epimerase/dehydratase
bcam1379																			-11|1	-10|1											ABC transporter substrate-binding protein
bcam1385											53|76	46|65																			putative sulfonates ABC transporter substrate-binding protein
bcam1392											35|63	750|775																			putative acyl-CoA dehydrogenase
bcam1394	-81|-44	-199|-191																							44|52	282|290					putative cysteine dioxygenase
bcam1396											38|69	14|38																			putative glycerophosphoryl diester phosphodiesterase
bcam1397a													75|90	74|89															73|93	74|92	putative squalene/phytoene synthase
bcam1406																	-119|-112	-119|-112													LacI family regulatory protein
bcam1421											-38|-10	-37|-9																			RND family efflux system transporter protein
bcam1423					-13|-7	-21|4	32|57	1484|1491									-188|-151	347|362									-12|-5	-12|-5			putative AMP-binding enzyme
bcam1427											-72|-49	-71|-48																			LysE family transporter
bcam1431																	-14|-6	-14|-6													Major Facilitator Superfamily protein
bcam1436											29|59	29|57																			putative dioxygenase
bcam1437																											-105|-98	-105|-98			MarR family regulatory protein
bcam1440													-127|-100	82|109																	LysR family regulatory protein
bcam1441																			-29|-20	-29|-20											omega-amino-acid-pyruvate aminotransferase
bcam1449a									-104|-98	-104|-98																					putative amino acid permease
bcam1450			-110|-49	176|191																											beta-alanine specific aminopeptidase
bcam1453																			-183|-176	-41|-26											LysR family regulatory protein
bcam1455											30|58	53|82																			putative porin
bcam1459																													19|40	1282|1303	short-chain fatty acid transporter
bcam1463											-132|-97	-113|-96																			GntR family regulatory protein
bcam1476																											-27|-4	-21|-14			AnsC family regulatory protein
bcam1477									-9|15	-9|3							-17|-5	-17|-5													aromatic amino acid transport protein
bcam1479																	-15|-7	-15|-7													conserved hypothetical protein
bcam1481									-10|-4	192|211																					conserved hypothetical protein
bcam1485			-49|8	-15|12																			70|78	-199|-192							putative ornithine cyclodeaminase
bcam1501			-26|-3	-25|-2																											conserved hypothetical protein
bcam1506																			-10|-4	136|148											putative phospholipid-binding lipoprotein
bcam1515	25|52	1502|1508																													conserved hypothetical protein
bcam1521					-13|-7	-11|-6																									shikimate transporter
bcam1522																													-5|35	23|34	putative dioxygenase
bcam1529													34|78	71|98																	putative hydrolase
bcam1534											11|36	2|26																			conserved hypothetical protein
bcam1541							-15|-8	148|165															-137|-131	28|49							putative dehydrogenase, cytochrome C subunit
bcam1572			-39|-24	-39|-24																											methyl-accepting chemotaxis protein
bcam1575																					-4|7	-3|7									putative cell division-related metallo peptidase
bcam1597																					87|98	286|295									AsnC family regulatory protein
bcam1604																	-4|9	-3|9													putative membrane protein
bcam1645							39|58	39|58							-189|-159	-177|-156															putative reductase component of oxidoreductase
bcam1657																							-113|-105	365|385							putative exported protein
bcam1659															-14|3	-68|-51															putative membrane protein
bcam1670																			-74|-67	1452|1459											putative cyclic-di-GMP signaling protein
bcam1678													12|29	391|411																	putative lipoprotein
bcam1682			-122|-103	-122|-103																											putative short-chain dehydrogenase/reductase
bcam1704																											-12|-5	-12|-5			2,3-butanediol dehydrogenase
bcam1707			33|62	34|61							-23|20	-6|19																			putative membrane-associated amino terminal protease
bcam1712	6|14	6|14																					-76|-69	277|292					-197|-183	-196|-182	3-hydroxybutyryl-CoA dehydrogenase
bcam1714			-81|-17	-45|-16																											putative amidohydrolase
bcam1721			58|99	83|103	23|29	1202|1203																					23|30	589|593			putative glucarate transporter
bcam1729					-10|-4	854|858																									metallo peptidase, subfamily M20D
bcam1732																									-17|-10	600|609					putative porin
bcam1733							-139|-130	-138|-129	-137|-131	-136|-130					-177|-131	-152|-130			-137|-130	-136|-129							-136|-125	-135|-124			putative membrane protein
bcam1737																									-18|-10	-18|-10					putative exported glycoprotein
bcam1744											69|98	70|97																			serine peptidase, family S9
bcam1748											49|72	48|71																			D-alanyl-D-alanine carboxypeptidase (penicillin-binding protein precursor)
bcam1755																					-199|-185	265|275									GntR family regulatory protein
bcam1769			-145|-131	-145|-131																											putative D-alanyl-D-alanine dipeptidase
bcam1780a	46|66	-133|-130																													conserved hypothetical protein
bcam1787																	-11|9	90|98													putative porin
bcam1813											65|87	-68|-42																			putative membrane protein
bcam1816							-18|-7	-16|-10							-178|-129	-157|-129															putative membrane protein
bcam1818							-150|-135	-12|-7					-149|-114	-117|-94	-154|-95	-124|-97							-149|-131	-131|-106			-147|-141	-132|-113			conserved hypothetical protein
bcam1830					-12|-6	-13|6																									putative exported protein
bcam1841					-14|-8	1383|1388																									Major Facilitator Superfamily protein
bcam1853																							-95|-65	-84|-63							conserved hypothetical protein
bcam1855													39|62	201|211			-23|-14	-23|-14			-22|-11	170|178									putative porin
bcam1964			15|55	510|538																			54|61	1141|1155							putative exported protein
bcam1977																			-92|-85	538|554							-92|-85	-31|-12			putative amino acid permease
bcam1982							-16|-7	-15|-6							-23|24	-13|2													-27|-7	-26|-6	putative neutral zinc metallopeptidase
bcam1984			26|38	373|389																											LysR family regulatory protein
bcam2004																					50|60	-168|-156									putative membrane protein
bcam2016													-177|-155	746|764																	ABC transporter, permease protein
bcam2018											-112|-90	15|31																			ABC transporter, substrate-binding protein
bcam2019																											-12|-6	-67|-62			AraC family regulatory protein
bcam2020																							3|39	542|562							putative ketopantoate reductase
bcam2023											-33|-1	-22|-1																			conserved hypothetical protein
bcam2027																					56|66	54|66									putative exported protein
bcam2039											-106|-79	-89|-63																			putative transcriptional regulator
bcam2044					44|50	110|115																					43|52	45|52			putative asparagine synthetase
bcam2050																					-184|-176	393|403									type III secretion system protein
bcam2052																			-183|-176	-181|-173											putative type III secretion system protein
bcam2056																			-100|-94	-100|-95											type III secretion system protein
bcam2059																									-62|-53	371|395					LuxR superfamily regulatory protein
bcam2062			-112|-59	-106|-89																											conserved hypothetical protein
bcam2063											48|72	47|71																			putative carbohydrate-selective porin
bcam2064			24|71	745|764																											putative periplasmic trehalase precursor
bcam2069											17|45	16|41																			conserved hypothetical protein
bcam2075																									-117|-111	-116|-110	-122|-100	-121|-99			LysR family regulatory protein
bcam2082																							-55|-46	363|378	-158|-152	137|142					putative S-adenosylmethionine decarboxylase proenzyme
bcam2084					-11|-5	-11|-6																									conserved hypothetical protein
bcam2105																							-95|-88	162|171							MerR family regulatory protein
bcam2120																					-77|-66	681|691									metallo-beta-lactamase superfamily protein
bcam2122																			-185|-168	-184|-168											acetaldehyde dehydrogenase
bcam2139			-174|-159	-61|-33																											conserved hypothetical protein
bcam2150													-166|-89	-159|-139									-162|-151	-161|-150							AraC family regulatory protein
bcam2152																	-148|-137	-148|-138													putative membrane protein
bcam2153			-27|17	934|953																											putative cytochrome P450 oxidoreductase
bcam2154																									-35|-25	-34|-24					conserved hypothetical protein
bcam2161							-155|-118	923|941																							two-component regulatory system, sensor kinase protein
bcam2166																					-102|-88	215|222									LysR family regulatory protein
bcam2169																									3|13	4919|4925					putative outer membrane autotransporter
bcam2195																											-23|-5	-22|-4			putative AMP-binding enzyme
bcam2196					-16|-10	219|224																					-15|-8	217|232			putative acyl-CoA dehydrogenase
bcam2201																									-82|-72	876|885					conserved hypothetical protein
bcam2224																									-31|-3	-10|8					putative pyochelin receptor protein FptA
bcam2243															-198|-164	-169|-146															putative membrane protein
bcam2251	-112|-76	-88|-75									28|51	29|56																			putative amino acid solute binding component of ABC transporter
bcam2255							72|96	462|469													10|49	19|48									putative OmpA/MotB family outer membrane protein
bcam2258																					-197|-181	705|718									LysR family regulatory protein
bcam2259									-78|-58	-12|-7																					putative D-aminoacylase
bcam2286																									9|16	9|16					putative short chain dehydrogenase
bcam2290																					-123|-108	-122|-104									putative gamma-butyrobetaine dioxygenase
bcam2297	10|47	397|419																													putative membrane protein
bcam2301																	-15|-9	-120|-113													putative methylamine dehydrogenase
bcam2302a																							-44|-36	-47|-35							putative methylamine utilization protein
bcam2303																													-188|-179	122|137	putative methylamine utilization protein
bcam2306																													24|36	23|35	AraC family regulatory protein
bcam2307											-200|-170	-197|-170																			zinc metalloprotease ZmpB
bcam2310	29|61	27|48																													Major Facilitator Superfamily protein
bcam2311																													-20|-5	-18|-4	putative outer membrane porin protein
bcam2317																									-49|-28	-40|-34					putative exported protein
bcam2320	10|37	16|39																													putative electron transfer flavoprotein beta subunit
bcam2333					-28|-9	-18|-8			-19|-9	-18|-8																	-28|-9	-18|-8			putative glutathione-independent formaldehyde dehydrogenase
bcam2336							-23|-4	567|588																							putative sugar transferase
bcam2342																							-75|-68	387|414							putative betaine aldehyde dehydrogenase
bcam2348																			-11|-4	-10|-3											putative lipoprotein
bcam2352											25|62	38|61																			Major Facilitator Superfamily protein
bcam2363					-148|-142	-146|-141																									coenzyme PQQ synthesis protein B
bcam2365																			-10|-1	-9|0							-10|-1	-9|0			putative signal-transduction and transcriptional regulator Fis and NtrC family protein
bcam2366											-43|-18	-43|-18																			putative proline iminopeptidase
bcam2368									8|14	680|685																					putative quinoprotein ethanol dehydrogenase precursor
bcam2380																							-190|-183	-194|-174							putative D-isomer specific 2-hydroxyacid dehydrogenase
bcam2390			-144|-106	83|96																											putative sarcosine oxidase delta subunit
bcam2396																													64|72	496|510	conserved hypothetical protein
bcam2407							-17|-4	-16|-3																							putative glycine betaine/L-proline-binding protein ABC transporter component
bcam2408											7|33	7|33																			AraC family regulatory protein
bcam2410																	35|48	90|97													putative glycine betaine/L-proline ABC transporter ATP-binding protein
bcam2411															-29|-8	-29|-9															putative membrane protein
bcam2412			86|99	85|107																											putative membrane protein
bcam2415																											-196|-189	534|540			putative NADPH-dependent FMN reductase
bcam2425					22|53	61|66																	-5|50	31|50							conserved hypothetical protein
bcam2429											59|77	59|77																			putative phospholipase C
bcam2431			-122|-69	-75|-68																											putative enoyl coenzyme A hydratase-like protein
bcam2433					-15|-1	-14|0			-15|-1	-14|0									-23|1	-22|1							-16|1	-15|1			putative acyl-CoA dehydrogenase
bcam2434	-166|-153	85|89																													TetR family regulatory protein
bcam2436									-14|-8	-13|-3																					vanillate O-demethylase oxygenase subunit
bcam2438																									-196|-187	-195|-186					putative lipoprotein
bcam2443																			-12|-5	-11|-5									-81|-31	-80|-60	putative cytochrome c
bcam2449																													-21|-9	-21|-14	putative metallophosphoesterase protein
bcam2452																					-72|-66	0|7									two-component regulatory system, response regulator protein
bcam2455													-93|-82	1247|1268																	GntR family regulatory protein
bcam2458																									-48|-37	-47|-36					putative adenosine deaminase
bcam2459			41|68	44|73											-119|-99	-98|-77															putative transmembrane permease
bcam2460											72|96	264|277																			LysR family regulatory protein
bcam2468			-110|-62	-88|-61																											putative aldehyde dehydrogenase family protein
bcam2475	-7|21	472|482																													putative membrane protein
bcam2481																													-13|-7	696|723	LysR family regulatory protein
bcam2483					-36|-23	-36|-9																							-198|-185	-198|-185	Major Facilitator Superfamily protein
bcam2487																					-120|-112	-119|-111									putative membrane protein
bcam2492																			-19|23	12|22											conserved hypothetical protein
bcam2495							-11|-5	-10|-4											-11|-5	-10|-4											binding-protein-dependent transport system protein
bcam2500					-24|-5	-9|-4																									putative glucarate transporter
bcam2508																									-7|23	-6|23					putative membrane protein
bcam2510			8|14	308|335																											conserved hypothetical protein
bcam2513																									-39|-25	-34|-24					conserved hypothetical protein
bcam2531																													-14|7	-12|7	putative solute-binding component of ABC transporter
bcam2538			-198|-167	746|772																											LysR family regulatory protein
bcam2556	-48|-30	-47|-42																													putative purine nucleoside permease
bcam2558																							-108|-102	82|91							putative selenide, water dikinase
bcam2559													-163|-119	564|586																	putative membrane protein
bcam2560																													83|98	1489|1499	GntR family regulatory protein
bcam2566																			-114|-108	-117|-108											putative GCN5-related N-acetyltransferase
bcam2568																													-146|-133	60|69	putative beta-ketoadipyl CoA thiolase
bcam2575																			-48|-42	-47|-41											LysR family regulatory protein
bcam2579																													-68|-53	-65|-52	putative amidohydrolase protein
bcam2582																	-141|-129	-140|-128													Major Facilitator Superfamily protein
bcam2585					-11|-5	-9|-4			-11|-5	-9|-4																	-11|-4	-9|-3			putative tartrate transporter
bcam2594																			-10|-4	-10|-1											putative alcohol dehydrogenase
bcam2598													30|70	61|74			55|61	486|503			43|64	-83|-75			23|31	153|165					putative short-chain dehydrogenase
bcam2602																	-137|-123	-197|-183													Major Facilitator Superfamily protein
bcam2608															6|36	651|668															putative exported protein
bcam2613	-157|-150	-157|-150																													conserved hypothetical protein
bcam2627											-43|-25	-41|-25																			putative hemin ABC transport system protein
bcam2651																							-157|-142	-153|-141							putative short chain dehydrogenase
bcam2652							-14|-7	-14|-7													-93|-86	461|471									TetR family regulatory protein
bcam2657			-19|24	-3|23																											putative exported protein
bcam2659							-32|-25	907|931																							putative tartrate transporter
bcam2663	20|46	39|62																													DsbA-like thioredoxin protein
bcam2664																							-163|-106	-117|-105							LysR family regulatory protein
bcam2672											-164|-143	-163|-142																			putative membrane protein
bcam2687													-176|-126	342|355	-186|-151	-168|-150									-110|-97	577|585					MgtC family membrane protein
bcam2696					-2|12	6|11																									putative gram-negative porin
bcam2718	-6|43	-198|-178																													putative lipoprotein
bcam2723																	-122|-115	480|487													putative outer membrane porin protein
bcam2733													-156|-107	-130|-106	-196|-183	-88|-66															putative acylphosphatase protein
bcam2739			73|89	72|88					-13|-7	-13|-8																					MoaA/NifB/PqqE family protein
bcam2746					-10|-4	-8|-3																					-19|-4	303|307			carbon starvation protein A
bcam2769			-52|-13	-175|-153																											putative dehydrogenase
bcam2772									-18|8	-19|8																					putative class II aldolase
bcam2788																							-123|-114	15|35							putative chlorogenate esterase
bcam2790																	-17|24	-16|-1									-18|1	-16|1			Major Facilitator Superfamily protein
bcam2792																											-19|-3	-17|-3			putative feroylate hydratase
bcam2798					-11|-5	-9|-4			-11|-5	734|743									-11|-4	487|492							-11|-4	488|492			putative solute-binding component of ABC transporter
bcam2806																											-16|-1	-16|-1			putative sugar ABC transporter ATP-binding protein
bcam2808															-26|-5	1|28															putative extracellular solute-binding protein
bcam2809																	49|71	574|581													putative ABC transporter system permease
bcam2815									-13|-7	-12|-6																					putative 2-nitropropane dioxygenase
bcam2821							-13|-7	-13|-7																							malate synthase G
bcam2824											21|44	25|43																			two-component regulatory system, response regulator protein
bcam2833											-33|1	-15|1																			squalene/phytoene synthase
bcas0024																											-12|9	-12|8			GntR family regulatory protein
bcas0027					-9|-3	-11|-2																					-17|-1	-17|-1			putative metallopeptidase
bcas0052																	-135|-129	707|712													sigma-54 dependent transcriptional regulator
bcas0054													40|97	792|808																	putative luciferase-like monooxygenase
bcas0057															-181|-121	-136|-121															LysR family regulatory protein
bcas0058															-195|-168	-195|-168															putative oxidoreductase
bcas0086																													-179|-171	47|62	putative exported lipase
bcas0088																													23|58	37|62	LrgB family membrane protein
bcas0093																					-105|-93	1083|1093									putative Fic family protein
bcas0136									-15|12	-12|11																	-15|14	1205|1215			putative amino acid permease
bcas0137																			-14|-7	646|653											putative aminotransferase
bcas0140																													-67|-26	525|533	putative exported protein
bcas0144																					15|24	609|614									ABC transporter ATP-binding protein
bcas0165													28|45	634|657																	putative FAD dependent oxidoreductase
bcas0167													73|91	786|810																	squalene-hopene cyclase
bcas0193																													58|84	58|84	putative dehydrogenase
bcas0203																									-15|-7	727|738					ABC transporter protein
bcas0207									-11|11	-7|11																					conserved hypothetical protein
bcas0225									-76|-46	-75|-46															45|63	54|74					LysR family regulatory protein
bcas0245a																									-170|-162	-139|-134					hypothetical protein
bcas0246	-106|-82	-59|-50																													conserved hypothetical protein
bcas0254																									9|20	9|15					Major Facilitator Superfamily protein
bcas0274			21|40	20|39																	59|72	58|70									putative binding-protein-dependent transport system component
bcas0283							-53|-40	380|385															-57|-50	83|106							LysR family regulatory protein
bcas0291															35|60	34|59															periplasmic solute-binding protein
bcas0296	14|59	509|524																													putative membrane protein
bcas0297																					-8|12	-8|-3									putative membrane protein
bcas0300																					-60|-51	-60|-51									flp type pilus subunit
bcas0306							-21|-7	-21|-7																							putative membrane protein
bcas0309			-17|13	-17|12																											flp pilus type assembly-related protein
bcas0325																											-11|-4	-19|6			putative periplasmic solute-binding protein
bcas0333																							16|55	25|54							ornibactin receptor precursor
bcas0354																											-45|-39	-44|-38			AraC family regulatory protein
bcas0357															-184|-167	-184|-165															D-xylose ABC transporter ATP-binding protein
bcas0360											-184|-170	-153|-131																			TonB-dependent receptor
bcas0372																											-14|-7	-13|-6			putative dehydratase
bcas0388															37|84	54|83															putative periplasmic solute-binding protein
bcas0397					-115|-100	-115|-100			-115|-100	-115|-100					-146|-114	-71|-61	-118|-97	-123|-111					-120|-111	-120|-111			-121|-110	-128|-100			metallo peptidase, subfamily M20D						in operon
bcas0402	48|60	-158|-152																													LysR family regulatory protein
bcas0409																													19|33	1342|1366	zinc metalloprotease ZmpA
bcas0425											-63|-29	28|44																			putative exported protein
bcas0435							-8|14	894|899													-200|-193	-199|-192									putative short-chain dehydrogenase
bcas0471																			-68|-47	-60|-46											outer membrane efflux protein
bcas0481																					-129|-117	412|420									FAD flavoprotein oxidoreductase
bcas0495																	-86|-79	-85|-78							-154|-117	-153|-143					benzoate 1,2-dioxygenase beta subunit
bcas0595					-33|-5	-10|-5																									putative sugar efflux transporter
bcas0596			12|67	305|317																											conserved hypothetical protein
bcas0609									-17|5	-16|5									-13|-6	-11|-5							-12|-5	-11|-4			putative electron transfer flavoprotein-ubiquinone oxidoreductase
bcas0616					-18|13	-16|13																									acyl-CoA synthetase
bcas0663							-144|-125	612|634																							RHS-family protein
bcas0664																									33|39	149|163					conserved hypothetical protein
bcas0680					-95|-64	-94|-70																									putative TniB-like transposition protein
bcas0725											-43|-20	-43|-21																			putative cytochrome c biogenesis protein
bcas0731					-13|-7	627|632																									D-hydantoinase
bcas0747							-15|-7	-105|-99							-119|-97	-84|-57	-18|-7	-108|-97	-107|-99	-106|-98											conserved hypothetical protein
bcas0750															-28|-4	-26|-3															putative exported protein
bcas0757																	-18|-10	-17|-9													conserved hypothetical protein
bcas0759											-103|-85	1493|1522																			putative peptidoglycan-binding membrane protein
bcas0766																					-68|-57	-67|-56									multidrug efflux system transport protein
bcas0770																			42|50	42|50											LysR family regulatory protein
bcas0771			50|74	50|74													37|51	37|51													putative adenylosuccinate synthetase
bcas0772																					-4|4	710|716									LysR family regulatory protein
pbca022	14|30	70|78																													conserved hypothetical protein
pbca033																					-99|-75	286|294									putative peptidase protein
pbca057									-164|-156	369|381																					putative conjugative transfer protein
pbca084			-196|-161	-185|-161																											putative transposase-related protein

## Sheet: Table S6
Sass et al.,		Experimental discovery and expression profiling of small RNAs in Burkholderia cenocepacia J2315 abundant in biofilms reveal putative regulators with a role in carbon and iron metabolism
Table S6: probe and primer sequences
DIG probes for Northern blot
	ncS01-DIG		DIG-CGATTGTCTCCTCGTTCT
	ncS03-DIG		DIG-GAGGAGACATGGAGGAG
	ncS04-DIG		DIG-CCTAATCGAAAAACGACAGG
	ncS06-DIG		DIG-AACTTGTGGGGTGAAGAA
	ncS11B-DIG		DIG-CCTATCTGGCTCGCAATATA
	ncS11-DIG		DIG-ACCTGATTTCGCTCAGAA
	ncS16-DIG		DIG-AACAACGACAAGAGGAGAA
	ncS25-DIG		DIG-TCAACGAAAAAGTCTGCTTC
	ncS27B-DIG		DIG-CTGGTTCGGGCTTAATC
	ncS27-DIG		DIG-GGAGACATTCGGAGGTT
	ncS35-DIG		DIG-TTGAGAGTCCCGGATTC
	ncS37-DIG		DIG-AGTCACGGGATACATCG
	ncS54-DIG		DIG-ACATCGTTGCCGGTTAAAC
	ncS63-DIG		DIG-CACGAAGGGGTCTAGATCTC
	5S-DIG		DIG-AGAGTCGTTTCACGGTC
5'RACE
	ncS18-GPS-1		TTCGCTCTCAACCCAGAACC
	ncS18-GSP-2		ACGCTTCGTCTTGTTGTTGG
	ncS33-GSP1		ACGTTCTGCGAGATCACCTG
	ncS33-GSP2		GCGTCTTTCTGGCTTTGTCC
3'RACE
	ncS01-GSP3		GCGAAACGAATTTGCAGGT
	ncS02_GSP3		GGTCTCGTGTGCCAAGTG
	ncS02-GSP4		AGCCAGTCGGTCACGTAC
	ncS04-GSP3		AGCTCCCCGCTTCTCCTC
	ncS06-GSP3		GAGAGTCTGCATGCACGGC
	ncS11-GSP3		AACCGATACCGCCAAAGAGC
	ncS16-GSP3		GTCACCATTCTCCTCTTGTCG
	ncS18-GSP3		CCATCGAAGGGCCTTGTCTG
	ncS27-GSP3		GCGGCAACCTCCGAATG
	ncS33-GSP3		GACGGGGCCATCCAATAG
	ncS33-GSP4		ATTCCACTTCGCCATTCG
	ncS35-GSP3		ACATATGTCCATGGCACGCAG
	ncS35-GSP4		GAGCCCTGAGCGAACATCCA
qPCR primer
								Product size
	M0918F		GAGATGAGCACCGATCACAC					143		control gene			rpoD
	M0918R		CCTTCGAGGAACGACTTCAG
	L2367F		ACCATTTCCGCAACAAGGAC					144		control gene
	L2367R		TGAAATCGGCCATGTACTGC
	L1879F2		TGGCGTGCTTGTAAACCATC					105		hfq1
	L1879R2		TTTACCTCGTCAACGGCATC
	L1538F		TATCTCGTCAACGGCATTCG					101		hfq2
	L1538R		CGCTTGTAGATGCCTTGCAG
	L2297F		CCAGCAGCCGTCAGAAGAC					137		hemP, upstream ncS63
	L2297R		CTCTCCGTTATGCGCGATG
	S1F		AAACGAATTTGCAGGTGGAG					48
	S1R		CACTTTGTGCCTCGATTGTC
	S2F		TCTCGTGTGCCAAGTGTGAG					94
	S2R		AAACGACTCCAACAGGGATG
	S3F		TCTCCTCCATGTCTCCTCTG					44
	S3R		CTAAGTGGCGGGCTGAATC
	S04F		AGCTCCCCGCTTCTCCTC					62
	S04R		CGGGTCAAACAGCCTAATCG
	S5F		TCTCCTCCATGTCTCCTCCTG					48
	S5R		AGTGCGGAACGGGCTTAATC
	S06F2		ATAAAGCGCGGGGTGAGC					141
	S06R2		GGTCAGACGACGGAACGTC
	S11F2		CGCATATATTGCGAGCCAGA					101
	S11R2		CTCTTTGGCGGTATCGGTTG
	S16F		GTACGCGGCTGGTGTTGC					57
	S16R		CCGGAGCAACAACGACAAGA
	S25F		CCGAAGCAGACTTTTTCGTTG					50
	S25R		GCCGACAAAGGTTTGGAGA
	S35FA		GACAAGTGCGCGCAACGA					114
	S35RC		TGGATGTTCGCTCAGGGCTC
	S37F		ACCGCGCTTCCGGTACATC					86
	S37R		CCCAGTCACGGGATACATCG
	S54F		CAAGAGTTTAACCGGCAACG					55
	S54R		GGCCGTGCTAGAACCTGAGA
	S63F		AGAGGTGTTGGGCAGTAGCC					78
	S63R		GGCTGCTTGAGTGTGTTTGC
	S33F		GGCCATCCAATAGCCATTCC					50
	S33R		GCGCCGCGACTCTTTATCG
	M1726F		GGGACAAAGCCAGAAAGACG					93		exported protein, downstream ncS33
	M1726R		ACGTTCTGCGAGATCACCTG
	S18F2		CCATCGAAGGGCCTTGTCTG					46
	S18R2		CTGCACTCAGAACGCCGTAG
	L2714F		ACGCCAACAACAAGACGAAG					71		50S ribosomal protein L28, downstream ncS18
	L2714R		TTCGCTCTCAACCCAGAACC
primers for allelic replacement deletion of ncS25
preS25-BglII			AATAGATCTAATCTTCACCGCCATTGTCC					794
preS25-NheI			AAAGCTAGCCTTTGTCGGCGCGACTTC
postS25-NheI			TTTGCTAGCTCCATTTCATTTCGCTGCAC					806
postS25-ApaI			TTTGGGCCCCACGGTTGTTCGAGAACTGG
primers for overexpression and silencing of ncS27
	vector construction via inverse PCR
	pSC-TSS-F2		TTACTAGTAAGGTACCCGGGGATCCTCTAGAGT
	pSC-TSS-R2		ATTACGACCAGTCTAAAAAGCGCCTG
	amplification of ncS27 for overexpression
	OvS27-BamHI-F		TTTGGATCCCTCATTGGTTGTCGCGCTG
	OvS27-HindIII-R		TTTAAGCTTCGCGCCGATGTTTGCATGG
	amplification of the 5'end of ncS27 for silencing
	silS27-Kpn		TTTGGTACCGGTTCGGGCTTAATCCACCT
	silS27-Xba		AAATCTAGACCTCCGAATGTCTCCTCCAC
qPCR primers for confirming silencing and overexpression of ncS27
								Product size
	S27F		CCTCCGAATGTCTCCTCCAC					50
	S27R		GGTTCGGGCTTAATCCACCT
